# Supplementary material for: Cyclosporine A Modulates LSP1 Protein Levels in Human B Cells to Attenuate B Cell Migration at Low O2 Levels
Source: Life (Basel). 2022 Aug 22;12(8):1284. doi: 10.3390/life12081284 (PMC9410508; doi:10.3390/life12081284)
Supplement: Supplementary file 1 [file life-12-01284-s001.zip]

Archive with 3 entries (3 files):
- life-1839738-Supplementary figures.pdf
- Supplementary_File_S1_Signaling_Network.graphml
- Supplementary_File_S2_BONITA_Importance_Scores.csv
