# Supplementary material for: Cyclosporine A Modulates LSP1 Protein Levels in Human B Cells to Attenuate B Cell Migration at Low O2 Levels
Source: Life (Basel). 2022 Aug 22;12(8):1284. doi: 10.3390/life12081284 (PMC9410508; doi:10.3390/life12081284)
Supplement: Supplementary file 1 [file life-12-01284-s001.zip › Supplementary_File_S1_Signaling_Network.graphml]

<?xml version='1.0' encoding='utf-8'?>
<graphml xmlns="http://graphml.graphdrawing.org/xmlns" xmlns:xsi="http://www.w3.org/2001/XMLSchema-instance" xsi:schemaLocation="http://graphml.graphdrawing.org/xmlns http://graphml.graphdrawing.org/xmlns/1.0/graphml.xsd">
  <key attr.name="type" attr.type="string" for="edge" id="d6" />
  <key attr.name="subtype" attr.type="string" for="edge" id="d5" />
  <key attr.name="color" attr.type="string" for="edge" id="d4" />
  <key attr.name="signal" attr.type="string" for="edge" id="d3" />
  <key attr.name="name" attr.type="string" for="node" id="d2" />
  <key attr.name="type" attr.type="string" for="node" id="d1" />
  <key attr.name="name" attr.type="string" for="graph" id="d0" />
  <graph edgedefault="directed">
    <data key="d0">compose( ,  )</data>
    <node id="CRKL" />
    <node id="STK11">
      <data key="d1">gene</data>
      <data key="d2">STK11</data>
    </node>
    <node id="IFNAR2" />
    <node id="IFNAR1" />
    <node id="RAPGEF2">
      <data key="d1">gene</data>
      <data key="d2">RAPGEF2</data>
    </node>
    <node id="EP300">
      <data key="d1">ortholog</data>
      <data key="d2">EP300</data>
    </node>
    <node id="MAP3K2" />
    <node id="MAP3K1">
      <data key="d1">gene</data>
      <data key="d2">MAP3K1</data>
    </node>
    <node id="MAP3K7">
      <data key="d1">gene</data>
      <data key="d2">MAP3K7</data>
    </node>
    <node id="MAP3K5">
      <data key="d1">gene</data>
      <data key="d2">MAP3K5</data>
    </node>
    <node id="SPN">
      <data key="d1">gene</data>
      <data key="d2">SPN</data>
    </node>
    <node id="MAP3K20">
      <data key="d1">gene</data>
      <data key="d2">MAP3K20</data>
    </node>
    <node id="IRAK4" />
    <node id="BRCA1">
      <data key="d1">gene</data>
      <data key="d2">BRCA1</data>
    </node>
    <node id="HSPA8" />
    <node id="DIAPH1" />
    <node id="CAMK2D" />
    <node id="TRIM25">
      <data key="d1">gene</data>
      <data key="d2">TRIM25</data>
    </node>
    <node id="CREB1" />
    <node id="STK3" />
    <node id="STK4" />
    <node id="TTI1">
      <data key="d1">gene</data>
      <data key="d2">TTI1</data>
    </node>
    <node id="SYK">
      <data key="d1">gene</data>
      <data key="d2">SYK</data>
    </node>
    <node id="PTPN11">
      <data key="d1">gene</data>
      <data key="d2">PTPN11</data>
    </node>
    <node id="LAT">
      <data key="d1">gene</data>
      <data key="d2">LAT</data>
    </node>
    <node id="CSF2RB" />
    <node id="ARPC5L" />
    <node id="DOCK2">
      <data key="d1">gene</data>
      <data key="d2">DOCK2</data>
    </node>
    <node id="RRAS2" />
    <node id="ITGA4" />
    <node id="GAPDH">
      <data key="d1">gene</data>
      <data key="d2">GAPDH</data>
    </node>
    <node id="TNFRSF17">
      <data key="d1">gene</data>
      <data key="d2">TNFRSF17</data>
    </node>
    <node id="CRTC2">
      <data key="d1">gene</data>
      <data key="d2">CRTC2</data>
    </node>
    <node id="CRK">
      <data key="d1">ortholog</data>
      <data key="d2">CRK</data>
    </node>
    <node id="RICTOR">
      <data key="d1">gene</data>
      <data key="d2">RICTOR</data>
    </node>
    <node id="DAXX">
      <data key="d1">gene</data>
      <data key="d2">DAXX</data>
    </node>
    <node id="SLC9A1">
      <data key="d1">gene</data>
      <data key="d2">SLC9A1</data>
    </node>
    <node id="TIAM1" />
    <node id="TFRC">
      <data key="d1">gene</data>
      <data key="d2">TFRC</data>
    </node>
    <node id="NF1">
      <data key="d1">gene</data>
      <data key="d2">NF1</data>
    </node>
    <node id="PGK1" />
    <node id="PTPN2">
      <data key="d1">gene</data>
      <data key="d2">PTPN2</data>
    </node>
    <node id="PTPN7" />
    <node id="RPS6KA1" />
    <node id="TP53">
      <data key="d1">gene</data>
      <data key="d2">TP53</data>
    </node>
    <node id="SLC3A2">
      <data key="d1">gene</data>
      <data key="d2">SLC3A2</data>
    </node>
    <node id="EIF4EBP1">
      <data key="d1">gene</data>
      <data key="d2">EIF4EBP1</data>
    </node>
    <node id="GIT1">
      <data key="d1">gene</data>
      <data key="d2">GIT1</data>
    </node>
    <node id="PPP2R5D" />
    <node id="FLNA">
      <data key="d1">ortholog</data>
      <data key="d2">FLNA</data>
    </node>
    <node id="FLNB" />
    <node id="LAMTOR1" />
    <node id="PPP2R5C" />
    <node id="MYH10" />
    <node id="SESN2">
      <data key="d1">gene</data>
      <data key="d2">SESN2</data>
    </node>
    <node id="MKNK2" />
    <node id="RPS6">
      <data key="d1">gene</data>
      <data key="d2">RPS6</data>
    </node>
    <node id="XIAP">
      <data key="d1">gene</data>
      <data key="d2">XIAP</data>
    </node>
    <node id="ITPR3" />
    <node id="MIOS" />
    <node id="TSC2">
      <data key="d1">gene</data>
      <data key="d2">TSC2</data>
    </node>
    <node id="PIK3AP1">
      <data key="d1">gene</data>
      <data key="d2">PIK3AP1</data>
    </node>
    <node id="TSC1">
      <data key="d1">gene</data>
      <data key="d2">TSC1</data>
    </node>
    <node id="STAT3" />
    <node id="ICAM3">
      <data key="d1">gene</data>
      <data key="d2">ICAM3</data>
    </node>
    <node id="PDHA1" />
    <node id="SRF">
      <data key="d1">gene</data>
      <data key="d2">SRF</data>
    </node>
    <node id="WAS">
      <data key="d1">gene</data>
      <data key="d2">WAS</data>
    </node>
    <node id="MYC">
      <data key="d1">gene</data>
      <data key="d2">MYC</data>
    </node>
    <node id="MYL12B" />
    <node id="MAP2K2" />
    <node id="LSP1">
      <data key="d1">gene</data>
      <data key="d2">LSP1</data>
    </node>
    <node id="AFDN">
      <data key="d1">gene</data>
      <data key="d2">AFDN</data>
    </node>
    <node id="IL16">
      <data key="d1">gene</data>
      <data key="d2">IL16</data>
    </node>
    <node id="HLA-DOB" />
    <node id="CSNK2B" />
    <node id="MAP4K1">
      <data key="d1">gene</data>
      <data key="d2">MAP4K1</data>
    </node>
    <node id="SPHK2" />
    <node id="MAP4K2">
      <data key="d1">gene</data>
      <data key="d2">MAP4K2</data>
    </node>
    <node id="MAP4K4">
      <data key="d1">gene</data>
      <data key="d2">MAP4K4</data>
    </node>
    <node id="LIMK1" />
    <node id="BIRC2" />
    <node id="PLCG2" />
    <node id="BAD">
      <data key="d1">gene</data>
      <data key="d2">BAD</data>
    </node>
    <node id="SHC1" />
    <node id="RPTOR">
      <data key="d1">gene</data>
      <data key="d2">RPTOR</data>
    </node>
    <node id="LPIN2" />
    <node id="LPIN1" />
    <node id="MAPKAP1">
      <data key="d1">gene</data>
      <data key="d2">MAPKAP1</data>
    </node>
    <node id="CLIP1">
      <data key="d1">gene</data>
      <data key="d2">CLIP1</data>
    </node>
    <node id="CXCR4">
      <data key="d1">gene</data>
      <data key="d2">CXCR4</data>
    </node>
    <node id="ITGB7" />
    <node id="HSPB1">
      <data key="d1">gene</data>
      <data key="d2">HSPB1</data>
    </node>
    <node id="PKN1" />
    <node id="PKN2" />
    <node id="IL1RAP">
      <data key="d1">gene</data>
      <data key="d2">IL1RAP</data>
    </node>
    <node id="ALDOA" />
    <node id="PPP2R5E" />
    <node id="EIF4E2" />
    <node id="MAP3K11">
      <data key="d1">gene</data>
      <data key="d2">MAP3K11</data>
    </node>
    <node id="MAP3K12">
      <data key="d1">gene</data>
      <data key="d2">MAP3K12</data>
    </node>
    <node id="BTK">
      <data key="d1">gene</data>
      <data key="d2">BTK</data>
    </node>
    <node id="PPP3CB" />
    <node id="CD19">
      <data key="d1">gene</data>
      <data key="d2">CD19</data>
    </node>
    <node id="IKBKB">
      <data key="d1">gene</data>
      <data key="d2">IKBKB</data>
    </node>
    <node id="AKT1" />
    <node id="PTK2B">
      <data key="d1">gene</data>
      <data key="d2">PTK2B</data>
    </node>
    <node id="ARAF" />
    <node id="IKBKG">
      <data key="d1">gene</data>
      <data key="d2">IKBKG</data>
    </node>
    <node id="IKBKE">
      <data key="d1">gene</data>
      <data key="d2">IKBKE</data>
    </node>
    <node id="ARHGEF6">
      <data key="d1">gene</data>
      <data key="d2">ARHGEF6</data>
    </node>
    <node id="ARHGEF7" />
    <node id="GRK5" />
    <node id="GRK2" />
    <node id="ARHGEF1" />
    <node id="HSP90AB1" />
    <node id="RELB">
      <data key="d1">gene</data>
      <data key="d2">RELB</data>
    </node>
    <node id="LYN" />
    <node id="BLNK">
      <data key="d1">gene</data>
      <data key="d2">BLNK</data>
    </node>
    <node id="CD22">
      <data key="d1">gene</data>
      <data key="d2">CD22</data>
    </node>
    <node id="CD27">
      <data key="d1">gene</data>
      <data key="d2">CD27</data>
    </node>
    <node id="SSH2" />
    <node id="ARPC1B" />
    <node id="GSK3A" />
    <node id="SLC2A1">
      <data key="d1">gene</data>
      <data key="d2">SLC2A1</data>
    </node>
    <node id="GSK3B">
      <data key="d1">gene</data>
      <data key="d2">GSK3B</data>
    </node>
    <node id="GNG5" />
    <node id="CYLD">
      <data key="d1">gene</data>
      <data key="d2">CYLD</data>
    </node>
    <node id="PAK4" />
    <node id="APC">
      <data key="d1">ortholog</data>
      <data key="d2">APC</data>
    </node>
    <node id="ACTB" />
    <node id="ELMO1">
      <data key="d1">gene</data>
      <data key="d2">ELMO1</data>
    </node>
    <node id="PAK2" />
    <node id="NFATC1" />
    <node id="NFATC2" />
    <node id="NFATC3" />
    <node id="NFATC4" />
    <node id="HLA-C" />
    <node id="HLA-B" />
    <node id="HLA-A" />
    <node id="RAF1" />
    <node id="AKT1S1">
      <data key="d1">gene</data>
      <data key="d2">AKT1S1</data>
    </node>
    <node id="IL4R" />
    <node id="PIKFYVE" />
    <node id="CDC25B">
      <data key="d1">gene</data>
      <data key="d2">CDC25B</data>
    </node>
    <node id="GYS1" />
    <node id="TELO2">
      <data key="d1">gene</data>
      <data key="d2">TELO2</data>
    </node>
    <node id="ITPR1" />
    <node id="F11R">
      <data key="d1">gene</data>
      <data key="d2">F11R</data>
    </node>
    <node id="EIF4B">
      <data key="d1">gene</data>
      <data key="d2">EIF4B</data>
    </node>
    <node id="EGLN1" />
    <node id="DEPTOR">
      <data key="d1">gene</data>
      <data key="d2">DEPTOR</data>
    </node>
    <node id="MEF2C">
      <data key="d1">gene</data>
      <data key="d2">MEF2C</data>
    </node>
    <node id="DEPDC5" />
    <node id="IL17RA">
      <data key="d1">gene</data>
      <data key="d2">IL17RA</data>
    </node>
    <node id="NCF2">
      <data key="d1">gene</data>
      <data key="d2">NCF2</data>
    </node>
    <node id="STMN1">
      <data key="d1">gene</data>
      <data key="d2">STMN1</data>
    </node>
    <node id="FNIP1" />
    <node id="MYH9" />
    <node id="RPS6KB1" />
    <node id="WDR24" />
    <node id="PPP1R12A" />
    <node id="PPP1R12C" />
    <node id="NFKB1" />
    <node id="TGFBR2">
      <data key="d1">gene</data>
      <data key="d2">TGFBR2</data>
    </node>
    <node id="FGD3" />
    <node id="SIPA1">
      <data key="d1">gene</data>
      <data key="d2">SIPA1</data>
    </node>
    <node id="ENO1" />
    <node id="MTOR">
      <data key="d1">gene</data>
      <data key="d2">MTOR</data>
    </node>
    <node id="PHLPP2" />
    <node id="PHLPP1" />
    <node id="TAOK1" />
    <node id="SOS1" />
    <node id="ARNT">
      <data key="d1">gene</data>
      <data key="d2">ARNT</data>
    </node>
    <node id="IRS1">
      <data key="d1">gene</data>
      <data key="d2">IRS1</data>
    </node>
    <node id="PIAS2" />
    <node id="STAT5B" />
    <node id="STAT5A" />
    <node id="PIAS1" />
    <node id="HSP90AA1" />
    <node id="PTK2">
      <data key="d1">gene</data>
      <data key="d2">PTK2</data>
    </node>
    <node id="PRKAA1" />
    <node id="RIPK1">
      <data key="d1">gene</data>
      <data key="d2">RIPK1</data>
    </node>
    <node id="RIPK3">
      <data key="d1">gene</data>
      <data key="d2">RIPK3</data>
    </node>
    <node id="ARHGAP5" />
    <node id="IQGAP1" />
    <node id="IQGAP3" />
    <node id="CEBPB">
      <data key="d1">gene</data>
      <data key="d2">CEBPB</data>
    </node>
    <node id="RBL2">
      <data key="d1">gene</data>
      <data key="d2">RBL2</data>
    </node>
    <node id="PFKP" />
    <node id="DVL3" />
    <node id="PFKL" />
    <node id="PXN">
      <data key="d1">gene</data>
      <data key="d2">PXN</data>
    </node>
    <node id="LDHA" />
    <node id="LDHB" />
    <node id="BRAF" />
    <node id="ULK1" />
    <node id="PRKCA" />
    <node id="CARD11" />
    <node id="PRKCD">
      <data key="d1">gene</data>
      <data key="d2">PRKCD</data>
    </node>
    <node id="PRKCG" />
    <node id="CFL1" />
    <node id="DNM1L">
      <data key="d1">gene</data>
      <data key="d2">DNM1L</data>
    </node>
    <node id="PRKCQ">
      <data key="d1">gene</data>
      <data key="d2">PRKCQ</data>
    </node>
    <node id="ACTN4" />
    <node id="TAB2" />
    <node id="PFKFB3">
      <data key="d1">gene</data>
      <data key="d2">PFKFB3</data>
    </node>
    <node id="ROCK1" />
    <node id="EZR" />
    <node id="PTPRC">
      <data key="d1">gene</data>
      <data key="d2">PTPRC</data>
    </node>
    <node id="ARHGAP35">
      <data key="d1">gene</data>
      <data key="d2">ARHGAP35</data>
    </node>
    <node id="PDPK1">
      <data key="d1">gene</data>
      <data key="d2">PDPK1</data>
    </node>
    <node id="ATF2" />
    <edge source="CRKL" target="DIAPH1">
      <data key="d3">i</data>
    </edge>
    <edge source="CRKL" target="ARPC5L">
      <data key="d3">a</data>
    </edge>
    <edge source="CRKL" target="SLC9A1">
      <data key="d3">i</data>
    </edge>
    <edge source="CRKL" target="PIKFYVE">
      <data key="d3">i</data>
    </edge>
    <edge source="CRKL" target="ARHGEF6">
      <data key="d3">a</data>
    </edge>
    <edge source="CRKL" target="ARPC1B">
      <data key="d3">a</data>
    </edge>
    <edge source="CRKL" target="LIMK1">
      <data key="d3">i</data>
    </edge>
    <edge source="CRKL" target="ROCK1">
      <data key="d3">i</data>
    </edge>
    <edge source="CRKL" target="ARHGEF7">
      <data key="d3">a</data>
    </edge>
    <edge source="CRKL" target="IQGAP1">
      <data key="d3">a</data>
    </edge>
    <edge source="CRKL" target="GIT1">
      <data key="d3">a</data>
    </edge>
    <edge source="CRKL" target="CFL1">
      <data key="d3">a</data>
    </edge>
    <edge source="CRKL" target="PPP1R12C">
      <data key="d3">a</data>
    </edge>
    <edge source="CRKL" target="PAK4">
      <data key="d3">a</data>
    </edge>
    <edge source="CRKL" target="ACTN4">
      <data key="d3">i</data>
    </edge>
    <edge source="CRKL" target="IQGAP3">
      <data key="d3">a</data>
    </edge>
    <edge source="CRKL" target="PPP1R12A">
      <data key="d3">a</data>
    </edge>
    <edge source="CRKL" target="PAK2">
      <data key="d3">a</data>
    </edge>
    <edge source="CRKL" target="MYL12B">
      <data key="d3">i</data>
    </edge>
    <edge source="STK11" target="SOS1">
      <data key="d3">i</data>
    </edge>
    <edge source="STK11" target="RAF1">
      <data key="d3">a</data>
    </edge>
    <edge source="STK11" target="IRS1">
      <data key="d3">a</data>
    </edge>
    <edge source="STK11" target="PRKAA1">
      <data key="d3">a</data>
    </edge>
    <edge source="STK11" target="EIF4EBP1">
      <data key="d3">a</data>
    </edge>
    <edge source="STK11" target="BRAF">
      <data key="d3">a</data>
    </edge>
    <edge source="STK11" target="MTOR">
      <data key="d3">i</data>
    </edge>
    <edge source="STK11" target="TELO2">
      <data key="d3">a</data>
    </edge>
    <edge source="STK11" target="RICTOR">
      <data key="d3">i</data>
    </edge>
    <edge source="STK11" target="TSC2">
      <data key="d3">a</data>
    </edge>
    <edge source="STK11" target="EIF4B">
      <data key="d3">i</data>
    </edge>
    <edge source="STK11" target="TSC1">
      <data key="d3">a</data>
    </edge>
    <edge source="IFNAR2" target="STAT3">
      <data key="d3">a</data>
    </edge>
    <edge source="IFNAR2" target="STAT5B">
      <data key="d3">i</data>
    </edge>
    <edge source="IFNAR2" target="PTPN11">
      <data key="d3">i</data>
    </edge>
    <edge source="IFNAR2" target="AKT1">
      <data key="d3">a</data>
    </edge>
    <edge source="IFNAR2" target="STAT5A">
      <data key="d3">i</data>
    </edge>
    <edge source="IFNAR2" target="MTOR">
      <data key="d3">i</data>
    </edge>
    <edge source="IFNAR2" target="MYC">
      <data key="d3">a</data>
    </edge>
    <edge source="AKT1" target="NFATC1">
      <data key="d3">a</data>
    </edge>
    <edge source="AKT1" target="NFATC3">
      <data key="d3">a</data>
    </edge>
    <edge source="AKT1" target="CRKL">
      <data key="d3">i</data>
    </edge>
    <edge source="AKT1" target="IKBKB">
      <data key="d3">a</data>
    </edge>
    <edge source="AKT1" target="BAD">
      <data key="d3">i</data>
    </edge>
    <edge source="AKT1" target="IKBKG">
      <data key="d3">a</data>
    </edge>
    <edge source="AKT1" target="CRK">
      <data key="d3">i</data>
    </edge>
    <edge source="AKT1" target="RICTOR">
      <data key="d3">a</data>
    </edge>
    <edge source="AKT1" target="RAF1">
      <data key="d3">i</data>
    </edge>
    <edge source="AKT1" target="TSC1">
      <data key="d3">i</data>
    </edge>
    <edge source="AKT1" target="TSC2">
      <data key="d3">i</data>
    </edge>
    <edge source="AKT1" target="MAP3K1">
      <data key="d3">i</data>
    </edge>
    <edge source="AKT1" target="MAP3K5">
      <data key="d3">i</data>
    </edge>
    <edge source="AKT1" target="AKT1S1">
      <data key="d3">i</data>
    </edge>
    <edge source="AKT1" target="NFKB1">
      <data key="d3">a</data>
    </edge>
    <edge source="AKT1" target="BRCA1">
      <data key="d3">a</data>
    </edge>
    <edge source="AKT1" target="RBL2">
      <data key="d3">i</data>
    </edge>
    <edge source="AKT1" target="CREB1">
      <data key="d3">a</data>
    </edge>
    <edge source="AKT1" target="MTOR">
      <data key="d3">a</data>
    </edge>
    <edge source="AKT1" target="TELO2">
      <data key="d3">i</data>
    </edge>
    <edge source="AKT1" target="EIF4B">
      <data key="d3">a</data>
    </edge>
    <edge source="AKT1" target="TP53">
      <data key="d3">i</data>
    </edge>
    <edge source="AKT1" target="SOS1">
      <data key="d3">a</data>
    </edge>
    <edge source="AKT1" target="GSK3A">
      <data key="d3">i</data>
    </edge>
    <edge source="AKT1" target="IRS1">
      <data key="d3">i</data>
    </edge>
    <edge source="AKT1" target="GSK3B">
      <data key="d3">i</data>
    </edge>
    <edge source="AKT1" target="EIF4EBP1">
      <data key="d3">i</data>
    </edge>
    <edge source="AKT1" target="BRAF">
      <data key="d3">i</data>
    </edge>
    <edge source="AKT1" target="FLNA">
      <data key="d3">i</data>
    </edge>
    <edge source="AKT1" target="FLNB">
      <data key="d3">i</data>
    </edge>
    <edge source="AKT1" target="ATF2">
      <data key="d3">a</data>
    </edge>
    <edge source="PTK2B" target="NCF2">
      <data key="d3">a</data>
    </edge>
    <edge source="PTK2B" target="PTK2">
      <data key="d4">green</data>
      <data key="d5">activation</data>
      <data key="d3">a</data>
      <data key="d6">PPrel</data>
    </edge>
    <edge source="PTK2B" target="MYL12B">
      <data key="d3">a</data>
    </edge>
    <edge source="PTK2B" target="CRKL">
      <data key="d3">a</data>
    </edge>
    <edge source="PTK2B" target="ROCK1">
      <data key="d3">a</data>
    </edge>
    <edge source="PTK2B" target="PXN">
      <data key="d4">green</data>
      <data key="d5">activation</data>
      <data key="d3">a</data>
      <data key="d6">PPrel</data>
    </edge>
    <edge source="PTK2B" target="CRK">
      <data key="d4">green</data>
      <data key="d5">activation</data>
      <data key="d3">a</data>
      <data key="d6">PPrel</data>
    </edge>
    <edge source="PTK2B" target="ACTB">
      <data key="d3">a</data>
    </edge>
    <edge source="IFNAR1" target="STAT3">
      <data key="d3">i</data>
    </edge>
    <edge source="IFNAR1" target="STAT5B">
      <data key="d3">a</data>
    </edge>
    <edge source="IFNAR1" target="PTPN11">
      <data key="d3">a</data>
    </edge>
    <edge source="IFNAR1" target="AKT1">
      <data key="d3">i</data>
    </edge>
    <edge source="IFNAR1" target="STAT5A">
      <data key="d3">a</data>
    </edge>
    <edge source="IFNAR1" target="MTOR">
      <data key="d3">a</data>
    </edge>
    <edge source="IFNAR1" target="MYC">
      <data key="d3">i</data>
    </edge>
    <edge source="ARAF" target="RPS6KA1">
      <data key="d3">a</data>
    </edge>
    <edge source="ARAF" target="STMN1">
      <data key="d3">a</data>
    </edge>
    <edge source="ARAF" target="SLC9A1">
      <data key="d3">i</data>
    </edge>
    <edge source="ARAF" target="PIKFYVE">
      <data key="d3">i</data>
    </edge>
    <edge source="ARAF" target="MKNK2">
      <data key="d3">a</data>
    </edge>
    <edge source="ARAF" target="LIMK1">
      <data key="d3">i</data>
    </edge>
    <edge source="ARAF" target="ROCK1">
      <data key="d3">i</data>
    </edge>
    <edge source="ARAF" target="MAP2K2">
      <data key="d4">green</data>
      <data key="d5">activation/phosphorylation</data>
      <data key="d3">a</data>
      <data key="d6">PPrel</data>
    </edge>
    <edge source="ARAF" target="PPP1R12A">
      <data key="d3">a</data>
    </edge>
    <edge source="ARAF" target="CFL1">
      <data key="d3">a</data>
    </edge>
    <edge source="ARAF" target="PPP1R12C">
      <data key="d3">a</data>
    </edge>
    <edge source="ARAF" target="ACTN4">
      <data key="d3">i</data>
    </edge>
    <edge source="ARAF" target="MYC">
      <data key="d3">a</data>
    </edge>
    <edge source="ARAF" target="MYL12B">
      <data key="d3">i</data>
    </edge>
    <edge source="IKBKG" target="IKBKB">
      <data key="d3">a</data>
    </edge>
    <edge source="IKBKG" target="NFKB1">
      <data key="d3">i</data>
    </edge>
    <edge source="IKBKG" target="RELB">
      <data key="d3">i</data>
    </edge>
    <edge source="RAPGEF2" target="RAF1">
      <data key="d3">a</data>
    </edge>
    <edge source="RAPGEF2" target="MAP3K1">
      <data key="d3">a</data>
    </edge>
    <edge source="RAPGEF2" target="ARAF">
      <data key="d3">a</data>
    </edge>
    <edge source="RAPGEF2" target="BRAF">
      <data key="d3">a</data>
    </edge>
    <edge source="RAPGEF2" target="RRAS2">
      <data key="d3">a</data>
    </edge>
    <edge source="IKBKE" target="CYLD">
      <data key="d4">red</data>
      <data key="d5">inhibition/phosphorylation</data>
      <data key="d3">i</data>
      <data key="d6">PPrel</data>
    </edge>
    <edge source="PHLPP1" target="BRCA1">
      <data key="d3">i</data>
    </edge>
    <edge source="PHLPP1" target="TP53">
      <data key="d3">a</data>
    </edge>
    <edge source="PHLPP1" target="RBL2">
      <data key="d3">a</data>
    </edge>
    <edge source="PHLPP1" target="TSC2">
      <data key="d3">a</data>
    </edge>
    <edge source="PHLPP1" target="CREB1">
      <data key="d3">i</data>
    </edge>
    <edge source="PHLPP1" target="GSK3B">
      <data key="d3">a</data>
    </edge>
    <edge source="PHLPP1" target="IKBKB">
      <data key="d3">i</data>
    </edge>
    <edge source="PHLPP1" target="AKT1">
      <data key="d3">i</data>
    </edge>
    <edge source="PHLPP1" target="BAD">
      <data key="d3">a</data>
    </edge>
    <edge source="PHLPP1" target="IKBKG">
      <data key="d3">i</data>
    </edge>
    <edge source="PHLPP1" target="NFKB1">
      <data key="d3">i</data>
    </edge>
    <edge source="PHLPP1" target="TSC1">
      <data key="d3">a</data>
    </edge>
    <edge source="PHLPP1" target="RAF1">
      <data key="d3">a</data>
    </edge>
    <edge source="PHLPP1" target="ATF2">
      <data key="d3">i</data>
    </edge>
    <edge source="ARHGEF6" target="DIAPH1">
      <data key="d3">i</data>
    </edge>
    <edge source="ARHGEF6" target="ARPC5L">
      <data key="d3">a</data>
    </edge>
    <edge source="ARHGEF6" target="MYL12B">
      <data key="d3">i</data>
    </edge>
    <edge source="ARHGEF6" target="PIKFYVE">
      <data key="d3">i</data>
    </edge>
    <edge source="ARHGEF6" target="ARPC1B">
      <data key="d3">a</data>
    </edge>
    <edge source="ARHGEF6" target="LIMK1">
      <data key="d3">i</data>
    </edge>
    <edge source="ARHGEF6" target="ROCK1">
      <data key="d3">i</data>
    </edge>
    <edge source="ARHGEF6" target="ARHGEF7">
      <data key="d3">a</data>
    </edge>
    <edge source="ARHGEF6" target="ARHGEF1">
      <data key="d3">i</data>
    </edge>
    <edge source="ARHGEF6" target="PPP1R12A">
      <data key="d3">a</data>
    </edge>
    <edge source="ARHGEF6" target="GIT1">
      <data key="d3">a</data>
    </edge>
    <edge source="ARHGEF6" target="CFL1">
      <data key="d3">a</data>
    </edge>
    <edge source="ARHGEF6" target="PPP1R12C">
      <data key="d3">a</data>
    </edge>
    <edge source="ARHGEF6" target="PAK4">
      <data key="d3">a</data>
    </edge>
    <edge source="ARHGEF6" target="ACTN4">
      <data key="d3">i</data>
    </edge>
    <edge source="ARHGEF6" target="IQGAP3">
      <data key="d3">a</data>
    </edge>
    <edge source="ARHGEF6" target="IQGAP1">
      <data key="d3">a</data>
    </edge>
    <edge source="ARHGEF6" target="PAK2">
      <data key="d3">a</data>
    </edge>
    <edge source="ARHGEF6" target="SLC9A1">
      <data key="d3">i</data>
    </edge>
    <edge source="ARHGEF7" target="IQGAP1">
      <data key="d3">a</data>
    </edge>
    <edge source="ARHGEF7" target="DIAPH1">
      <data key="d3">i</data>
    </edge>
    <edge source="ARHGEF7" target="ARPC5L">
      <data key="d3">a</data>
    </edge>
    <edge source="ARHGEF7" target="MYL12B">
      <data key="d3">i</data>
    </edge>
    <edge source="ARHGEF7" target="PIKFYVE">
      <data key="d3">i</data>
    </edge>
    <edge source="ARHGEF7" target="ARHGEF6">
      <data key="d3">a</data>
    </edge>
    <edge source="ARHGEF7" target="ARPC1B">
      <data key="d3">a</data>
    </edge>
    <edge source="ARHGEF7" target="LIMK1">
      <data key="d3">i</data>
    </edge>
    <edge source="ARHGEF7" target="ROCK1">
      <data key="d3">i</data>
    </edge>
    <edge source="ARHGEF7" target="ARHGEF1">
      <data key="d3">i</data>
    </edge>
    <edge source="ARHGEF7" target="GIT1">
      <data key="d3">a</data>
    </edge>
    <edge source="ARHGEF7" target="CFL1">
      <data key="d3">a</data>
    </edge>
    <edge source="ARHGEF7" target="PPP1R12C">
      <data key="d3">a</data>
    </edge>
    <edge source="ARHGEF7" target="PAK4">
      <data key="d3">a</data>
    </edge>
    <edge source="ARHGEF7" target="ACTN4">
      <data key="d3">i</data>
    </edge>
    <edge source="ARHGEF7" target="IQGAP3">
      <data key="d3">a</data>
    </edge>
    <edge source="ARHGEF7" target="PPP1R12A">
      <data key="d3">a</data>
    </edge>
    <edge source="ARHGEF7" target="PAK2">
      <data key="d3">a</data>
    </edge>
    <edge source="ARHGEF7" target="SLC9A1">
      <data key="d3">i</data>
    </edge>
    <edge source="MAP3K1" target="RPS6KA1">
      <data key="d3">a</data>
    </edge>
    <edge source="MAP3K1" target="NFATC3">
      <data key="d3">i</data>
    </edge>
    <edge source="MAP3K1" target="STMN1">
      <data key="d3">a</data>
    </edge>
    <edge source="MAP3K1" target="RELB">
      <data key="d3">a</data>
    </edge>
    <edge source="MAP3K1" target="CRKL">
      <data key="d3">a</data>
    </edge>
    <edge source="MAP3K1" target="NFATC1">
      <data key="d3">i</data>
    </edge>
    <edge source="MAP3K1" target="MKNK2">
      <data key="d3">a</data>
    </edge>
    <edge source="MAP3K1" target="IKBKB">
      <data key="d3">a</data>
    </edge>
    <edge source="MAP3K1" target="MAP2K2">
      <data key="d4">orange</data>
      <data key="d5">phosphorylation</data>
      <data key="d3">a</data>
      <data key="d6">PPrel</data>
    </edge>
    <edge source="MAP3K1" target="IKBKG">
      <data key="d3">a</data>
    </edge>
    <edge source="MAP3K1" target="NFKB1">
      <data key="d3">a</data>
    </edge>
    <edge source="MAP3K1" target="CRK">
      <data key="d3">a</data>
    </edge>
    <edge source="MAP3K1" target="TP53">
      <data key="d3">a</data>
    </edge>
    <edge source="MAP3K1" target="MYC">
      <data key="d3">a</data>
    </edge>
    <edge source="MAP3K1" target="FLNA">
      <data key="d3">a</data>
    </edge>
    <edge source="MAP3K1" target="FLNB">
      <data key="d3">a</data>
    </edge>
    <edge source="GRK2" target="PTK2">
      <data key="d3">i</data>
    </edge>
    <edge source="GRK2" target="DOCK2">
      <data key="d3">a</data>
    </edge>
    <edge source="GRK2" target="IKBKB">
      <data key="d3">i</data>
    </edge>
    <edge source="GRK2" target="PLCG2">
      <data key="d3">i</data>
    </edge>
    <edge source="GRK2" target="PTK2B">
      <data key="d3">i</data>
    </edge>
    <edge source="GRK2" target="IKBKG">
      <data key="d3">i</data>
    </edge>
    <edge source="GRK2" target="RAF1">
      <data key="d3">i</data>
    </edge>
    <edge source="GRK2" target="STAT3">
      <data key="d3">a</data>
    </edge>
    <edge source="GRK2" target="TIAM1">
      <data key="d3">i</data>
    </edge>
    <edge source="GRK2" target="CXCR4">
      <data key="d3">a</data>
    </edge>
    <edge source="GRK2" target="NFKB1">
      <data key="d3">a</data>
    </edge>
    <edge source="GRK2" target="LYN">
      <data key="d3">a</data>
    </edge>
    <edge source="GRK2" target="SHC1">
      <data key="d3">a</data>
    </edge>
    <edge source="GRK2" target="PRKCD">
      <data key="d3">i</data>
    </edge>
    <edge source="GRK2" target="WAS">
      <data key="d3">i</data>
    </edge>
    <edge source="GRK2" target="SOS1">
      <data key="d3">a</data>
    </edge>
    <edge source="GRK2" target="AKT1">
      <data key="d3">i</data>
    </edge>
    <edge source="GRK2" target="GSK3A">
      <data key="d3">a</data>
    </edge>
    <edge source="GRK2" target="ROCK1">
      <data key="d3">i</data>
    </edge>
    <edge source="GRK2" target="GSK3B">
      <data key="d3">a</data>
    </edge>
    <edge source="GRK2" target="STAT5B">
      <data key="d3">a</data>
    </edge>
    <edge source="GRK2" target="GNG5">
      <data key="d3">i</data>
    </edge>
    <edge source="GRK2" target="BRAF">
      <data key="d3">i</data>
    </edge>
    <edge source="GRK2" target="ELMO1">
      <data key="d3">a</data>
    </edge>
    <edge source="MAP3K7" target="CEBPB">
      <data key="d3">a</data>
    </edge>
    <edge source="MAP3K7" target="TP53">
      <data key="d3">a</data>
    </edge>
    <edge source="MAP3K7" target="HSPB1">
      <data key="d3">a</data>
    </edge>
    <edge source="MAP3K7" target="CDC25B">
      <data key="d3">a</data>
    </edge>
    <edge source="MAP3K7" target="CREB1">
      <data key="d3">a</data>
    </edge>
    <edge source="MAP3K7" target="IKBKB">
      <data key="d4">orange</data>
      <data key="d5">phosphorylation</data>
      <data key="d3">a</data>
      <data key="d6">PPrel</data>
    </edge>
    <edge source="MAP3K7" target="IKBKG">
      <data key="d3">a</data>
    </edge>
    <edge source="MAP3K7" target="NFKB1">
      <data key="d3">a</data>
    </edge>
    <edge source="MAP3K7" target="RELB">
      <data key="d3">a</data>
    </edge>
    <edge source="MAP3K7" target="MEF2C">
      <data key="d3">a</data>
    </edge>
    <edge source="MAP3K7" target="ATF2">
      <data key="d3">a</data>
    </edge>
    <edge source="MAP3K5" target="MEF2C">
      <data key="d3">a</data>
    </edge>
    <edge source="MAP3K5" target="CDC25B">
      <data key="d3">a</data>
    </edge>
    <edge source="MAP3K5" target="HSPB1">
      <data key="d3">a</data>
    </edge>
    <edge source="MAP3K5" target="TP53">
      <data key="d3">a</data>
    </edge>
    <edge source="MAP3K5" target="ATF2">
      <data key="d3">a</data>
    </edge>
    <edge source="HSP90AB1" target="BRCA1">
      <data key="d3">a</data>
    </edge>
    <edge source="HSP90AB1" target="TP53">
      <data key="d3">i</data>
    </edge>
    <edge source="HSP90AB1" target="RBL2">
      <data key="d3">i</data>
    </edge>
    <edge source="HSP90AB1" target="TSC2">
      <data key="d3">i</data>
    </edge>
    <edge source="HSP90AB1" target="CREB1">
      <data key="d3">a</data>
    </edge>
    <edge source="HSP90AB1" target="GSK3B">
      <data key="d3">i</data>
    </edge>
    <edge source="HSP90AB1" target="IKBKB">
      <data key="d3">a</data>
    </edge>
    <edge source="HSP90AB1" target="AKT1">
      <data key="d3">a</data>
    </edge>
    <edge source="HSP90AB1" target="BAD">
      <data key="d3">i</data>
    </edge>
    <edge source="HSP90AB1" target="IKBKG">
      <data key="d3">a</data>
    </edge>
    <edge source="HSP90AB1" target="NFKB1">
      <data key="d3">a</data>
    </edge>
    <edge source="HSP90AB1" target="TSC1">
      <data key="d3">i</data>
    </edge>
    <edge source="HSP90AB1" target="RAF1">
      <data key="d3">i</data>
    </edge>
    <edge source="HSP90AB1" target="ATF2">
      <data key="d3">a</data>
    </edge>
    <edge source="AKT1S1" target="RPTOR">
      <data key="d4">red</data>
      <data key="d5">inhibition</data>
      <data key="d3">i</data>
      <data key="d6">PPrel</data>
    </edge>
    <edge source="AKT1S1" target="EIF4EBP1">
      <data key="d3">i</data>
    </edge>
    <edge source="AKT1S1" target="SOS1">
      <data key="d3">a</data>
    </edge>
    <edge source="AKT1S1" target="IRS1">
      <data key="d3">i</data>
    </edge>
    <edge source="AKT1S1" target="MTOR">
      <data key="d4">red</data>
      <data key="d5">inhibition</data>
      <data key="d3">a</data>
      <data key="d6">PPrel</data>
    </edge>
    <edge source="AKT1S1" target="BRAF">
      <data key="d3">i</data>
    </edge>
    <edge source="AKT1S1" target="TELO2">
      <data key="d3">i</data>
    </edge>
    <edge source="AKT1S1" target="RICTOR">
      <data key="d3">a</data>
    </edge>
    <edge source="AKT1S1" target="RAF1">
      <data key="d3">i</data>
    </edge>
    <edge source="AKT1S1" target="EIF4B">
      <data key="d3">a</data>
    </edge>
    <edge source="RELB" target="TAB2">
      <data key="d3">a</data>
    </edge>
    <edge source="RELB" target="MAP3K7">
      <data key="d3">a</data>
    </edge>
    <edge source="RELB" target="BTK">
      <data key="d3">a</data>
    </edge>
    <edge source="LYN" target="PTK2">
      <data key="d3">a</data>
    </edge>
    <edge source="LYN" target="SHC1">
      <data key="d3">a</data>
    </edge>
    <edge source="LYN" target="SOS1">
      <data key="d3">a</data>
    </edge>
    <edge source="LYN" target="AKT1">
      <data key="d3">a</data>
    </edge>
    <edge source="LYN" target="DOCK2">
      <data key="d3">a</data>
    </edge>
    <edge source="LYN" target="RAF1">
      <data key="d3">a</data>
    </edge>
    <edge source="LYN" target="GSK3A">
      <data key="d3">i</data>
    </edge>
    <edge source="LYN" target="ROCK1">
      <data key="d3">a</data>
    </edge>
    <edge source="LYN" target="GSK3B">
      <data key="d3">i</data>
    </edge>
    <edge source="LYN" target="IKBKB">
      <data key="d3">a</data>
    </edge>
    <edge source="LYN" target="TIAM1">
      <data key="d3">a</data>
    </edge>
    <edge source="LYN" target="PTK2B">
      <data key="d3">a</data>
    </edge>
    <edge source="LYN" target="IKBKG">
      <data key="d3">a</data>
    </edge>
    <edge source="LYN" target="NFKB1">
      <data key="d3">i</data>
    </edge>
    <edge source="LYN" target="WAS">
      <data key="d3">a</data>
    </edge>
    <edge source="LYN" target="ELMO1">
      <data key="d3">a</data>
    </edge>
    <edge source="LYN" target="BRAF">
      <data key="d3">a</data>
    </edge>
    <edge source="MAP3K20" target="NFATC1">
      <data key="d3">i</data>
    </edge>
    <edge source="MAP3K20" target="NFATC3">
      <data key="d3">i</data>
    </edge>
    <edge source="MAP3K20" target="TP53">
      <data key="d3">a</data>
    </edge>
    <edge source="MAP3K20" target="CRKL">
      <data key="d3">a</data>
    </edge>
    <edge source="MAP3K20" target="MAP3K1">
      <data key="d3">a</data>
    </edge>
    <edge source="MAP3K20" target="CRK">
      <data key="d3">a</data>
    </edge>
    <edge source="IRAK4" target="TAB2">
      <data key="d3">a</data>
    </edge>
    <edge source="IRAK4" target="MAP3K7">
      <data key="d3">a</data>
    </edge>
    <edge source="BLNK" target="PLCG2">
      <data key="d4">green</data>
      <data key="d5">activation</data>
      <data key="d3">a</data>
      <data key="d6">PPrel</data>
    </edge>
    <edge source="TAOK1" target="MEF2C">
      <data key="d3">a</data>
    </edge>
    <edge source="TAOK1" target="CDC25B">
      <data key="d3">a</data>
    </edge>
    <edge source="TAOK1" target="HSPB1">
      <data key="d3">a</data>
    </edge>
    <edge source="TAOK1" target="TP53">
      <data key="d3">a</data>
    </edge>
    <edge source="TAOK1" target="ATF2">
      <data key="d3">a</data>
    </edge>
    <edge source="HSPA8" target="NFATC1">
      <data key="d3">a</data>
    </edge>
    <edge source="HSPA8" target="NFATC3">
      <data key="d3">a</data>
    </edge>
    <edge source="HSPA8" target="TP53">
      <data key="d3">i</data>
    </edge>
    <edge source="HSPA8" target="CRKL">
      <data key="d3">i</data>
    </edge>
    <edge source="HSPA8" target="MAP3K1">
      <data key="d3">i</data>
    </edge>
    <edge source="HSPA8" target="CRK">
      <data key="d3">i</data>
    </edge>
    <edge source="CAMK2D" target="PDHA1">
      <data key="d3">i</data>
    </edge>
    <edge source="CAMK2D" target="AKT1">
      <data key="d3">a</data>
    </edge>
    <edge source="CAMK2D" target="MKNK2">
      <data key="d3">a</data>
    </edge>
    <edge source="CAMK2D" target="PFKFB3">
      <data key="d3">a</data>
    </edge>
    <edge source="CAMK2D" target="PFKL">
      <data key="d3">a</data>
    </edge>
    <edge source="CAMK2D" target="GAPDH">
      <data key="d3">a</data>
    </edge>
    <edge source="CAMK2D" target="SLC2A1">
      <data key="d3">a</data>
    </edge>
    <edge source="CAMK2D" target="PFKP">
      <data key="d3">a</data>
    </edge>
    <edge source="CAMK2D" target="MAP2K2">
      <data key="d3">a</data>
    </edge>
    <edge source="CAMK2D" target="ENO1">
      <data key="d3">a</data>
    </edge>
    <edge source="CAMK2D" target="TFRC">
      <data key="d3">a</data>
    </edge>
    <edge source="CAMK2D" target="EIF4EBP1">
      <data key="d3">i</data>
    </edge>
    <edge source="CAMK2D" target="ALDOA">
      <data key="d3">a</data>
    </edge>
    <edge source="CAMK2D" target="MTOR">
      <data key="d3">a</data>
    </edge>
    <edge source="CAMK2D" target="EIF4E2">
      <data key="d3">a</data>
    </edge>
    <edge source="CAMK2D" target="EP300">
      <data key="d3">a</data>
    </edge>
    <edge source="CAMK2D" target="LDHA">
      <data key="d3">a</data>
    </edge>
    <edge source="CAMK2D" target="LDHB">
      <data key="d3">a</data>
    </edge>
    <edge source="CAMK2D" target="PGK1">
      <data key="d3">a</data>
    </edge>
    <edge source="TRIM25" target="TAB2">
      <data key="d3">i</data>
    </edge>
    <edge source="TRIM25" target="MAP3K7">
      <data key="d3">i</data>
    </edge>
    <edge source="TRIM25" target="BTK">
      <data key="d3">i</data>
    </edge>
    <edge source="TELO2" target="TTI1">
      <data key="d4">purple</data>
      <data key="d5">binding/association</data>
      <data key="d3">a</data>
      <data key="d6">PPrel</data>
    </edge>
    <edge source="IKBKB" target="BTK">
      <data key="d3">i</data>
    </edge>
    <edge source="IKBKB" target="MTOR">
      <data key="d3">a</data>
    </edge>
    <edge source="IKBKB" target="SOS1">
      <data key="d3">a</data>
    </edge>
    <edge source="IKBKB" target="TAB2">
      <data key="d3">i</data>
    </edge>
    <edge source="IKBKB" target="TELO2">
      <data key="d3">i</data>
    </edge>
    <edge source="IKBKB" target="MAP3K7">
      <data key="d3">i</data>
    </edge>
    <edge source="IKBKB" target="IRS1">
      <data key="d3">i</data>
    </edge>
    <edge source="IKBKB" target="RIPK1">
      <data key="d3">i</data>
    </edge>
    <edge source="IKBKB" target="EIF4B">
      <data key="d3">a</data>
    </edge>
    <edge source="IKBKB" target="XIAP">
      <data key="d3">i</data>
    </edge>
    <edge source="IKBKB" target="EIF4EBP1">
      <data key="d3">i</data>
    </edge>
    <edge source="IKBKB" target="BRAF">
      <data key="d3">i</data>
    </edge>
    <edge source="IKBKB" target="TSC2">
      <data key="d3">i</data>
    </edge>
    <edge source="IKBKB" target="RELB">
      <data key="d3">i</data>
    </edge>
    <edge source="IKBKB" target="BIRC2">
      <data key="d3">i</data>
    </edge>
    <edge source="IKBKB" target="NFKB1">
      <data key="d3">i</data>
    </edge>
    <edge source="IKBKB" target="RICTOR">
      <data key="d3">a</data>
    </edge>
    <edge source="IKBKB" target="RAF1">
      <data key="d3">i</data>
    </edge>
    <edge source="IKBKB" target="IRAK4">
      <data key="d3">i</data>
    </edge>
    <edge source="IKBKB" target="TSC1">
      <data key="d3">i</data>
    </edge>
    <edge source="SYK" target="PLCG2">
      <data key="d4">green</data>
      <data key="d5">activation</data>
      <data key="d3">a</data>
      <data key="d6">PPrel</data>
    </edge>
    <edge source="SYK" target="PTPN11">
      <data key="d4">purple</data>
      <data key="d5">binding/association</data>
      <data key="d3">a</data>
      <data key="d6">PPrel</data>
    </edge>
    <edge source="SYK" target="IKBKB">
      <data key="d3">a</data>
    </edge>
    <edge source="SYK" target="AKT1">
      <data key="d3">a</data>
    </edge>
    <edge source="SYK" target="IKBKG">
      <data key="d3">a</data>
    </edge>
    <edge source="SYK" target="NFKB1">
      <data key="d3">i</data>
    </edge>
    <edge source="SYK" target="RELB">
      <data key="d3">i</data>
    </edge>
    <edge source="SYK" target="BTK">
      <data key="d4">green</data>
      <data key="d5">activation/phosphorylation</data>
      <data key="d3">a</data>
      <data key="d6">PPrel</data>
    </edge>
    <edge source="SYK" target="CD19">
      <data key="d4">green</data>
      <data key="d5">activation/phosphorylation</data>
      <data key="d3">a</data>
      <data key="d6">PPrel</data>
    </edge>
    <edge source="PTPN11" target="RAF1">
      <data key="d3">a</data>
    </edge>
    <edge source="PTPN11" target="SOS1">
      <data key="d3">a</data>
    </edge>
    <edge source="ARNT" target="PDHA1">
      <data key="d3">i</data>
    </edge>
    <edge source="ARNT" target="AKT1">
      <data key="d3">a</data>
    </edge>
    <edge source="ARNT" target="MKNK2">
      <data key="d3">a</data>
    </edge>
    <edge source="ARNT" target="LDHA">
      <data key="d3">a</data>
    </edge>
    <edge source="ARNT" target="PFKFB3">
      <data key="d4">green</data>
      <data key="d5">expression</data>
      <data key="d3">a</data>
      <data key="d6">GErel</data>
    </edge>
    <edge source="ARNT" target="GAPDH">
      <data key="d4">green</data>
      <data key="d5">expression</data>
      <data key="d3">a</data>
      <data key="d6">GErel</data>
    </edge>
    <edge source="ARNT" target="SLC2A1">
      <data key="d4">green</data>
      <data key="d5">expression</data>
      <data key="d3">a</data>
      <data key="d6">GErel</data>
    </edge>
    <edge source="ARNT" target="PFKP">
      <data key="d3">a</data>
    </edge>
    <edge source="ARNT" target="MAP2K2">
      <data key="d3">a</data>
    </edge>
    <edge source="ARNT" target="TFRC">
      <data key="d4">green</data>
      <data key="d5">expression</data>
      <data key="d3">a</data>
      <data key="d6">GErel</data>
    </edge>
    <edge source="ARNT" target="EIF4EBP1">
      <data key="d3">i</data>
    </edge>
    <edge source="ARNT" target="LDHB">
      <data key="d3">a</data>
    </edge>
    <edge source="ARNT" target="ALDOA">
      <data key="d3">a</data>
    </edge>
    <edge source="ARNT" target="MTOR">
      <data key="d3">a</data>
    </edge>
    <edge source="ARNT" target="EIF4E2">
      <data key="d3">a</data>
    </edge>
    <edge source="ARNT" target="PFKL">
      <data key="d3">a</data>
    </edge>
    <edge source="ARNT" target="ENO1">
      <data key="d3">a</data>
    </edge>
    <edge source="ARNT" target="PGK1">
      <data key="d3">a</data>
    </edge>
    <edge source="GSK3B" target="TSC1">
      <data key="d3">a</data>
    </edge>
    <edge source="GSK3B" target="SOS1">
      <data key="d3">i</data>
    </edge>
    <edge source="GSK3B" target="TSC2">
      <data key="d3">a</data>
    </edge>
    <edge source="GSK3B" target="IRS1">
      <data key="d3">a</data>
    </edge>
    <edge source="GSK3B" target="GYS1">
      <data key="d3">i</data>
    </edge>
    <edge source="GSK3B" target="EIF4EBP1">
      <data key="d3">a</data>
    </edge>
    <edge source="GSK3B" target="BRAF">
      <data key="d3">a</data>
    </edge>
    <edge source="GSK3B" target="MTOR">
      <data key="d3">i</data>
    </edge>
    <edge source="GSK3B" target="TELO2">
      <data key="d3">a</data>
    </edge>
    <edge source="GSK3B" target="MYC">
      <data key="d4">red</data>
      <data key="d5">inhibition/phosphorylation</data>
      <data key="d3">i</data>
      <data key="d6">PPrel</data>
    </edge>
    <edge source="GSK3B" target="RICTOR">
      <data key="d3">i</data>
    </edge>
    <edge source="GSK3B" target="RAF1">
      <data key="d3">a</data>
    </edge>
    <edge source="GSK3B" target="EIF4B">
      <data key="d3">i</data>
    </edge>
    <edge source="GNG5" target="PTK2">
      <data key="d3">a</data>
    </edge>
    <edge source="GNG5" target="IKBKB">
      <data key="d3">a</data>
    </edge>
    <edge source="GNG5" target="PLCG2">
      <data key="d3">a</data>
    </edge>
    <edge source="GNG5" target="PTK2B">
      <data key="d3">a</data>
    </edge>
    <edge source="GNG5" target="IKBKG">
      <data key="d3">a</data>
    </edge>
    <edge source="GNG5" target="RAF1">
      <data key="d3">i</data>
    </edge>
    <edge source="GNG5" target="TSC1">
      <data key="d3">i</data>
    </edge>
    <edge source="GNG5" target="TSC2">
      <data key="d3">i</data>
    </edge>
    <edge source="GNG5" target="TIAM1">
      <data key="d3">a</data>
    </edge>
    <edge source="GNG5" target="NFKB1">
      <data key="d3">a</data>
    </edge>
    <edge source="GNG5" target="BRCA1">
      <data key="d3">a</data>
    </edge>
    <edge source="GNG5" target="RBL2">
      <data key="d3">i</data>
    </edge>
    <edge source="GNG5" target="PRKCD">
      <data key="d3">a</data>
    </edge>
    <edge source="GNG5" target="CREB1">
      <data key="d3">a</data>
    </edge>
    <edge source="GNG5" target="WAS">
      <data key="d3">a</data>
    </edge>
    <edge source="GNG5" target="TP53">
      <data key="d3">i</data>
    </edge>
    <edge source="GNG5" target="AKT1">
      <data key="d3">a</data>
    </edge>
    <edge source="GNG5" target="GSK3A">
      <data key="d3">i</data>
    </edge>
    <edge source="GNG5" target="ROCK1">
      <data key="d3">a</data>
    </edge>
    <edge source="GNG5" target="BAD">
      <data key="d3">i</data>
    </edge>
    <edge source="GNG5" target="GSK3B">
      <data key="d3">i</data>
    </edge>
    <edge source="GNG5" target="BRAF">
      <data key="d3">a</data>
    </edge>
    <edge source="GNG5" target="PDPK1">
      <data key="d3">a</data>
    </edge>
    <edge source="GNG5" target="ATF2">
      <data key="d3">a</data>
    </edge>
    <edge source="CYLD" target="TAB2">
      <data key="d3">i</data>
    </edge>
    <edge source="CYLD" target="MAP3K7">
      <data key="d3">i</data>
    </edge>
    <edge source="CYLD" target="BTK">
      <data key="d3">i</data>
    </edge>
    <edge source="CYLD" target="NFKB1">
      <data key="d3">i</data>
    </edge>
    <edge source="APC" target="DIAPH1">
      <data key="d3">i</data>
    </edge>
    <edge source="APC" target="ARPC5L">
      <data key="d3">a</data>
    </edge>
    <edge source="APC" target="SLC9A1">
      <data key="d3">i</data>
    </edge>
    <edge source="APC" target="PIKFYVE">
      <data key="d3">i</data>
    </edge>
    <edge source="APC" target="ARHGEF6">
      <data key="d3">a</data>
    </edge>
    <edge source="APC" target="ARPC1B">
      <data key="d3">a</data>
    </edge>
    <edge source="APC" target="LIMK1">
      <data key="d3">i</data>
    </edge>
    <edge source="APC" target="ROCK1">
      <data key="d3">i</data>
    </edge>
    <edge source="APC" target="ARHGEF7">
      <data key="d3">a</data>
    </edge>
    <edge source="APC" target="IQGAP1">
      <data key="d3">a</data>
    </edge>
    <edge source="APC" target="GIT1">
      <data key="d3">a</data>
    </edge>
    <edge source="APC" target="CFL1">
      <data key="d3">a</data>
    </edge>
    <edge source="APC" target="PPP1R12C">
      <data key="d3">a</data>
    </edge>
    <edge source="APC" target="PAK4">
      <data key="d3">a</data>
    </edge>
    <edge source="APC" target="ACTN4">
      <data key="d3">i</data>
    </edge>
    <edge source="APC" target="IQGAP3">
      <data key="d3">a</data>
    </edge>
    <edge source="APC" target="PPP1R12A">
      <data key="d3">a</data>
    </edge>
    <edge source="APC" target="PAK2">
      <data key="d3">a</data>
    </edge>
    <edge source="APC" target="MYL12B">
      <data key="d3">i</data>
    </edge>
    <edge source="ACTB" target="ARPC1B">
      <data key="d3">a</data>
    </edge>
    <edge source="ACTB" target="ARPC5L">
      <data key="d3">a</data>
    </edge>
    <edge source="ACTB" target="CFL1">
      <data key="d3">a</data>
    </edge>
    <edge source="SHC1" target="RAF1">
      <data key="d3">a</data>
    </edge>
    <edge source="SHC1" target="BRAF">
      <data key="d3">a</data>
    </edge>
    <edge source="SHC1" target="SOS1">
      <data key="d3">a</data>
    </edge>
    <edge source="CSF2RB" target="STAT3">
      <data key="d3">i</data>
    </edge>
    <edge source="CSF2RB" target="STAT5B">
      <data key="d3">a</data>
    </edge>
    <edge source="CSF2RB" target="PTPN11">
      <data key="d3">a</data>
    </edge>
    <edge source="CSF2RB" target="AKT1">
      <data key="d3">i</data>
    </edge>
    <edge source="CSF2RB" target="STAT5A">
      <data key="d3">a</data>
    </edge>
    <edge source="CSF2RB" target="MTOR">
      <data key="d3">a</data>
    </edge>
    <edge source="CSF2RB" target="MYC">
      <data key="d3">i</data>
    </edge>
    <edge source="RRAS2" target="LIMK1">
      <data key="d3">i</data>
    </edge>
    <edge source="RRAS2" target="SLC9A1">
      <data key="d3">i</data>
    </edge>
    <edge source="RRAS2" target="PIKFYVE">
      <data key="d3">i</data>
    </edge>
    <edge source="RRAS2" target="ARHGEF6">
      <data key="d3">a</data>
    </edge>
    <edge source="RRAS2" target="MAP3K1">
      <data key="d3">a</data>
    </edge>
    <edge source="RRAS2" target="ROCK1">
      <data key="d3">i</data>
    </edge>
    <edge source="RRAS2" target="MAP2K2">
      <data key="d3">a</data>
    </edge>
    <edge source="RRAS2" target="ARAF">
      <data key="d3">a</data>
    </edge>
    <edge source="RRAS2" target="BRAF">
      <data key="d3">a</data>
    </edge>
    <edge source="RRAS2" target="CFL1">
      <data key="d3">a</data>
    </edge>
    <edge source="RRAS2" target="PPP1R12C">
      <data key="d3">a</data>
    </edge>
    <edge source="RRAS2" target="ACTN4">
      <data key="d3">i</data>
    </edge>
    <edge source="RRAS2" target="RAF1">
      <data key="d3">a</data>
    </edge>
    <edge source="RRAS2" target="PPP1R12A">
      <data key="d3">a</data>
    </edge>
    <edge source="RRAS2" target="MYL12B">
      <data key="d3">i</data>
    </edge>
    <edge source="ITGA4" target="PTK2">
      <data key="d3">a</data>
    </edge>
    <edge source="ITGA4" target="CRKL">
      <data key="d3">a</data>
    </edge>
    <edge source="ITGA4" target="LIMK1">
      <data key="d3">i</data>
    </edge>
    <edge source="ITGA4" target="CRK">
      <data key="d3">a</data>
    </edge>
    <edge source="ITGA4" target="IQGAP1">
      <data key="d3">a</data>
    </edge>
    <edge source="ITGA4" target="IQGAP3">
      <data key="d3">a</data>
    </edge>
    <edge source="ITGA4" target="SLC9A1">
      <data key="d3">i</data>
    </edge>
    <edge source="ITGA4" target="ARHGEF6">
      <data key="d3">a</data>
    </edge>
    <edge source="ITGA4" target="ARHGEF7">
      <data key="d3">a</data>
    </edge>
    <edge source="ITGA4" target="PPP1R12A">
      <data key="d3">a</data>
    </edge>
    <edge source="ITGA4" target="PPP1R12C">
      <data key="d3">a</data>
    </edge>
    <edge source="ITGA4" target="GIT1">
      <data key="d3">a</data>
    </edge>
    <edge source="ITGA4" target="DIAPH1">
      <data key="d3">i</data>
    </edge>
    <edge source="ITGA4" target="ITGB7">
      <data key="d3">a</data>
    </edge>
    <edge source="ITGA4" target="PIKFYVE">
      <data key="d3">i</data>
    </edge>
    <edge source="ITGA4" target="CFL1">
      <data key="d3">a</data>
    </edge>
    <edge source="ITGA4" target="MYL12B">
      <data key="d3">i</data>
    </edge>
    <edge source="ITGA4" target="ACTN4">
      <data key="d3">i</data>
    </edge>
    <edge source="ITGA4" target="ARPC1B">
      <data key="d3">a</data>
    </edge>
    <edge source="ITGA4" target="ARPC5L">
      <data key="d3">a</data>
    </edge>
    <edge source="ITGA4" target="ROCK1">
      <data key="d3">i</data>
    </edge>
    <edge source="ITGA4" target="ARHGAP35">
      <data key="d3">a</data>
    </edge>
    <edge source="ITGA4" target="PAK4">
      <data key="d3">a</data>
    </edge>
    <edge source="ITGA4" target="PAK2">
      <data key="d3">a</data>
    </edge>
    <edge source="CRTC2" target="BRCA1">
      <data key="d3">a</data>
    </edge>
    <edge source="CRTC2" target="TP53">
      <data key="d3">i</data>
    </edge>
    <edge source="CRTC2" target="RBL2">
      <data key="d3">i</data>
    </edge>
    <edge source="CRTC2" target="TSC2">
      <data key="d3">i</data>
    </edge>
    <edge source="CRTC2" target="CREB1">
      <data key="d3">a</data>
    </edge>
    <edge source="CRTC2" target="GSK3B">
      <data key="d3">i</data>
    </edge>
    <edge source="CRTC2" target="IKBKB">
      <data key="d3">a</data>
    </edge>
    <edge source="CRTC2" target="AKT1">
      <data key="d3">a</data>
    </edge>
    <edge source="CRTC2" target="BAD">
      <data key="d3">i</data>
    </edge>
    <edge source="CRTC2" target="IKBKG">
      <data key="d3">a</data>
    </edge>
    <edge source="CRTC2" target="NFKB1">
      <data key="d3">a</data>
    </edge>
    <edge source="CRTC2" target="TSC1">
      <data key="d3">i</data>
    </edge>
    <edge source="CRTC2" target="RAF1">
      <data key="d3">i</data>
    </edge>
    <edge source="CRTC2" target="ATF2">
      <data key="d3">a</data>
    </edge>
    <edge source="CRK" target="DIAPH1">
      <data key="d3">i</data>
    </edge>
    <edge source="CRK" target="ARPC5L">
      <data key="d3">a</data>
    </edge>
    <edge source="CRK" target="SLC9A1">
      <data key="d3">i</data>
    </edge>
    <edge source="CRK" target="PIKFYVE">
      <data key="d3">i</data>
    </edge>
    <edge source="CRK" target="ARHGEF6">
      <data key="d3">a</data>
    </edge>
    <edge source="CRK" target="ARPC1B">
      <data key="d3">a</data>
    </edge>
    <edge source="CRK" target="LIMK1">
      <data key="d3">i</data>
    </edge>
    <edge source="CRK" target="ROCK1">
      <data key="d3">i</data>
    </edge>
    <edge source="CRK" target="ARHGEF7">
      <data key="d3">a</data>
    </edge>
    <edge source="CRK" target="IQGAP1">
      <data key="d3">a</data>
    </edge>
    <edge source="CRK" target="GIT1">
      <data key="d3">a</data>
    </edge>
    <edge source="CRK" target="CFL1">
      <data key="d3">a</data>
    </edge>
    <edge source="CRK" target="PPP1R12C">
      <data key="d3">a</data>
    </edge>
    <edge source="CRK" target="PAK4">
      <data key="d3">a</data>
    </edge>
    <edge source="CRK" target="ACTN4">
      <data key="d3">i</data>
    </edge>
    <edge source="CRK" target="IQGAP3">
      <data key="d3">a</data>
    </edge>
    <edge source="CRK" target="PPP1R12A">
      <data key="d3">a</data>
    </edge>
    <edge source="CRK" target="PAK2">
      <data key="d3">a</data>
    </edge>
    <edge source="CRK" target="MYL12B">
      <data key="d3">i</data>
    </edge>
    <edge source="RICTOR" target="MAPKAP1">
      <data key="d4">purple</data>
      <data key="d5">binding/association</data>
      <data key="d3">a</data>
      <data key="d6">PPrel</data>
    </edge>
    <edge source="DAXX" target="MAP3K5">
      <data key="d4">green</data>
      <data key="d5">activation</data>
      <data key="d3">a</data>
      <data key="d6">PPrel</data>
    </edge>
    <edge source="SLC9A1" target="EZR">
      <data key="d3">a</data>
    </edge>
    <edge source="TSC2" target="RPTOR">
      <data key="d3">i</data>
    </edge>
    <edge source="TSC2" target="SOS1">
      <data key="d3">a</data>
    </edge>
    <edge source="TSC2" target="IRS1">
      <data key="d3">i</data>
    </edge>
    <edge source="TSC2" target="MTOR">
      <data key="d3">i</data>
    </edge>
    <edge source="TSC2" target="BRAF">
      <data key="d3">i</data>
    </edge>
    <edge source="TSC2" target="TELO2">
      <data key="d3">i</data>
    </edge>
    <edge source="TSC2" target="EIF4EBP1">
      <data key="d3">a</data>
    </edge>
    <edge source="TSC2" target="RICTOR">
      <data key="d3">a</data>
    </edge>
    <edge source="TSC2" target="RAF1">
      <data key="d3">i</data>
    </edge>
    <edge source="TSC2" target="EIF4B">
      <data key="d3">i</data>
    </edge>
    <edge source="TIAM1" target="ARPC5L">
      <data key="d3">a</data>
    </edge>
    <edge source="TIAM1" target="MYL12B">
      <data key="d3">i</data>
    </edge>
    <edge source="TIAM1" target="ARHGEF6">
      <data key="d3">a</data>
    </edge>
    <edge source="TIAM1" target="ARPC1B">
      <data key="d3">a</data>
    </edge>
    <edge source="TIAM1" target="LIMK1">
      <data key="d3">a</data>
    </edge>
    <edge source="TIAM1" target="CFL1">
      <data key="d3">i</data>
    </edge>
    <edge source="TIAM1" target="ARHGEF7">
      <data key="d3">a</data>
    </edge>
    <edge source="TIAM1" target="PAK4">
      <data key="d3">a</data>
    </edge>
    <edge source="TIAM1" target="IQGAP1">
      <data key="d3">a</data>
    </edge>
    <edge source="TIAM1" target="PAK2">
      <data key="d3">a</data>
    </edge>
    <edge source="TIAM1" target="IQGAP3">
      <data key="d3">a</data>
    </edge>
    <edge source="PRKCQ" target="CARD11">
      <data key="d3">a</data>
    </edge>
    <edge source="NF1" target="RAF1">
      <data key="d3">i</data>
    </edge>
    <edge source="NF1" target="MAP3K1">
      <data key="d3">i</data>
    </edge>
    <edge source="NF1" target="ARAF">
      <data key="d3">i</data>
    </edge>
    <edge source="NF1" target="BRAF">
      <data key="d3">i</data>
    </edge>
    <edge source="NF1" target="RRAS2">
      <data key="d3">i</data>
    </edge>
    <edge source="IL4R" target="STAT3">
      <data key="d3">i</data>
    </edge>
    <edge source="IL4R" target="STAT5B">
      <data key="d3">a</data>
    </edge>
    <edge source="IL4R" target="PTPN11">
      <data key="d3">a</data>
    </edge>
    <edge source="IL4R" target="AKT1">
      <data key="d3">i</data>
    </edge>
    <edge source="IL4R" target="STAT5A">
      <data key="d3">a</data>
    </edge>
    <edge source="IL4R" target="MTOR">
      <data key="d3">a</data>
    </edge>
    <edge source="IL4R" target="MYC">
      <data key="d3">i</data>
    </edge>
    <edge source="PIKFYVE" target="ACTN4">
      <data key="d3">a</data>
    </edge>
    <edge source="PAK4" target="ARHGEF6">
      <data key="d3">a</data>
    </edge>
    <edge source="PAK4" target="ARHGEF7">
      <data key="d3">a</data>
    </edge>
    <edge source="PAK4" target="LIMK1">
      <data key="d3">a</data>
    </edge>
    <edge source="PAK4" target="MYL12B">
      <data key="d3">i</data>
    </edge>
    <edge source="PAK4" target="CFL1">
      <data key="d3">i</data>
    </edge>
    <edge source="PRKCA" target="SPHK2">
      <data key="d3">a</data>
    </edge>
    <edge source="PRKCA" target="PTK2">
      <data key="d3">a</data>
    </edge>
    <edge source="PRKCA" target="MKNK2">
      <data key="d3">i</data>
    </edge>
    <edge source="PRKCA" target="RRAS2">
      <data key="d3">a</data>
    </edge>
    <edge source="PRKCA" target="GAPDH">
      <data key="d3">i</data>
    </edge>
    <edge source="PRKCA" target="MAP2K2">
      <data key="d3">i</data>
    </edge>
    <edge source="PRKCA" target="ARAF">
      <data key="d3">a</data>
    </edge>
    <edge source="PRKCA" target="RAF1">
      <data key="d3">a</data>
    </edge>
    <edge source="PRKCA" target="TFRC">
      <data key="d3">i</data>
    </edge>
    <edge source="PRKCA" target="MAP3K1">
      <data key="d3">a</data>
    </edge>
    <edge source="PRKCA" target="PFKP">
      <data key="d3">i</data>
    </edge>
    <edge source="PRKCA" target="PFKL">
      <data key="d3">i</data>
    </edge>
    <edge source="PRKCA" target="PXN">
      <data key="d3">a</data>
    </edge>
    <edge source="PRKCA" target="LDHA">
      <data key="d3">i</data>
    </edge>
    <edge source="PRKCA" target="LDHB">
      <data key="d3">i</data>
    </edge>
    <edge source="PRKCA" target="PGK1">
      <data key="d3">i</data>
    </edge>
    <edge source="PRKCA" target="PDHA1">
      <data key="d3">a</data>
    </edge>
    <edge source="PRKCA" target="ENO1">
      <data key="d3">i</data>
    </edge>
    <edge source="PRKCA" target="MTOR">
      <data key="d3">i</data>
    </edge>
    <edge source="PRKCA" target="ALDOA">
      <data key="d3">i</data>
    </edge>
    <edge source="PRKCA" target="EGLN1">
      <data key="d3">i</data>
    </edge>
    <edge source="PRKCA" target="EIF4E2">
      <data key="d3">i</data>
    </edge>
    <edge source="PRKCA" target="AKT1">
      <data key="d3">i</data>
    </edge>
    <edge source="PRKCA" target="PFKFB3">
      <data key="d3">i</data>
    </edge>
    <edge source="PRKCA" target="SLC2A1">
      <data key="d3">i</data>
    </edge>
    <edge source="PRKCA" target="EIF4EBP1">
      <data key="d3">a</data>
    </edge>
    <edge source="PRKCA" target="BRAF">
      <data key="d3">a</data>
    </edge>
    <edge source="PTPN2" target="STAT3">
      <data key="d3">a</data>
    </edge>
    <edge source="PTPN2" target="AKT1">
      <data key="d3">a</data>
    </edge>
    <edge source="PTPN2" target="PTPN11">
      <data key="d3">i</data>
    </edge>
    <edge source="PTPN2" target="STAT5B">
      <data key="d3">i</data>
    </edge>
    <edge source="PTPN2" target="STAT5A">
      <data key="d3">i</data>
    </edge>
    <edge source="PTPN2" target="MTOR">
      <data key="d3">i</data>
    </edge>
    <edge source="PTPN2" target="MYC">
      <data key="d3">a</data>
    </edge>
    <edge source="PTPN7" target="RPS6KA1">
      <data key="d3">i</data>
    </edge>
    <edge source="PTPN7" target="NFATC3">
      <data key="d3">a</data>
    </edge>
    <edge source="PTPN7" target="STMN1">
      <data key="d3">i</data>
    </edge>
    <edge source="PTPN7" target="CRKL">
      <data key="d3">i</data>
    </edge>
    <edge source="PTPN7" target="NFATC1">
      <data key="d3">a</data>
    </edge>
    <edge source="PTPN7" target="MKNK2">
      <data key="d3">i</data>
    </edge>
    <edge source="PTPN7" target="CDC25B">
      <data key="d3">i</data>
    </edge>
    <edge source="PTPN7" target="HSPB1">
      <data key="d3">i</data>
    </edge>
    <edge source="PTPN7" target="MEF2C">
      <data key="d3">i</data>
    </edge>
    <edge source="PTPN7" target="MAP3K1">
      <data key="d3">i</data>
    </edge>
    <edge source="PTPN7" target="CRK">
      <data key="d3">i</data>
    </edge>
    <edge source="PTPN7" target="TP53">
      <data key="d3">i</data>
    </edge>
    <edge source="PTPN7" target="MYC">
      <data key="d3">i</data>
    </edge>
    <edge source="PTPN7" target="MAP2K2">
      <data key="d3">i</data>
    </edge>
    <edge source="PTPN7" target="ATF2">
      <data key="d3">i</data>
    </edge>
    <edge source="F11R" target="NCF2">
      <data key="d3">a</data>
    </edge>
    <edge source="F11R" target="PTK2">
      <data key="d3">a</data>
    </edge>
    <edge source="F11R" target="MYL12B">
      <data key="d3">a</data>
    </edge>
    <edge source="F11R" target="ITGB7">
      <data key="d3">a</data>
    </edge>
    <edge source="F11R" target="ITGA4">
      <data key="d3">a</data>
    </edge>
    <edge source="F11R" target="ROCK1">
      <data key="d3">a</data>
    </edge>
    <edge source="F11R" target="PTK2B">
      <data key="d3">a</data>
    </edge>
    <edge source="F11R" target="ICAM3">
      <data key="d3">a</data>
    </edge>
    <edge source="F11R" target="PXN">
      <data key="d3">a</data>
    </edge>
    <edge source="F11R" target="ACTB">
      <data key="d3">a</data>
    </edge>
    <edge source="RPS6KA1" target="SOS1">
      <data key="d3">a</data>
    </edge>
    <edge source="RPS6KA1" target="TSC2">
      <data key="d3">i</data>
    </edge>
    <edge source="RPS6KA1" target="IRS1">
      <data key="d3">i</data>
    </edge>
    <edge source="RPS6KA1" target="TSC1">
      <data key="d3">i</data>
    </edge>
    <edge source="RPS6KA1" target="MTOR">
      <data key="d3">a</data>
    </edge>
    <edge source="RPS6KA1" target="BRAF">
      <data key="d3">i</data>
    </edge>
    <edge source="RPS6KA1" target="TELO2">
      <data key="d3">i</data>
    </edge>
    <edge source="RPS6KA1" target="EIF4EBP1">
      <data key="d3">i</data>
    </edge>
    <edge source="RPS6KA1" target="RICTOR">
      <data key="d3">a</data>
    </edge>
    <edge source="RPS6KA1" target="RAF1">
      <data key="d3">i</data>
    </edge>
    <edge source="RPS6KA1" target="EIF4B">
      <data key="d3">a</data>
    </edge>
    <edge source="EGLN1" target="PDHA1">
      <data key="d3">i</data>
    </edge>
    <edge source="EGLN1" target="EIF4EBP1">
      <data key="d3">i</data>
    </edge>
    <edge source="EGLN1" target="ENO1">
      <data key="d3">a</data>
    </edge>
    <edge source="EGLN1" target="MKNK2">
      <data key="d3">a</data>
    </edge>
    <edge source="EGLN1" target="PFKFB3">
      <data key="d3">a</data>
    </edge>
    <edge source="EGLN1" target="PFKL">
      <data key="d3">a</data>
    </edge>
    <edge source="EGLN1" target="GAPDH">
      <data key="d3">a</data>
    </edge>
    <edge source="EGLN1" target="SLC2A1">
      <data key="d3">a</data>
    </edge>
    <edge source="EGLN1" target="PFKP">
      <data key="d3">a</data>
    </edge>
    <edge source="EGLN1" target="MAP2K2">
      <data key="d3">a</data>
    </edge>
    <edge source="EGLN1" target="TFRC">
      <data key="d3">a</data>
    </edge>
    <edge source="EGLN1" target="EIF4E2">
      <data key="d3">a</data>
    </edge>
    <edge source="EGLN1" target="ALDOA">
      <data key="d3">a</data>
    </edge>
    <edge source="EGLN1" target="MTOR">
      <data key="d3">a</data>
    </edge>
    <edge source="EGLN1" target="AKT1">
      <data key="d3">a</data>
    </edge>
    <edge source="EGLN1" target="LDHA">
      <data key="d3">a</data>
    </edge>
    <edge source="EGLN1" target="LDHB">
      <data key="d3">a</data>
    </edge>
    <edge source="EGLN1" target="PGK1">
      <data key="d3">a</data>
    </edge>
    <edge source="PDPK1" target="IKBKB">
      <data key="d3">a</data>
    </edge>
    <edge source="PDPK1" target="AKT1">
      <data key="d3">a</data>
    </edge>
    <edge source="PDPK1" target="BAD">
      <data key="d3">i</data>
    </edge>
    <edge source="PDPK1" target="IKBKG">
      <data key="d3">a</data>
    </edge>
    <edge source="PDPK1" target="RICTOR">
      <data key="d3">i</data>
    </edge>
    <edge source="PDPK1" target="RAF1">
      <data key="d3">i</data>
    </edge>
    <edge source="PDPK1" target="TSC1">
      <data key="d3">i</data>
    </edge>
    <edge source="PDPK1" target="TSC2">
      <data key="d3">i</data>
    </edge>
    <edge source="PDPK1" target="RPS6KB1">
      <data key="d3">a</data>
    </edge>
    <edge source="PDPK1" target="PRKCA">
      <data key="d4">green</data>
      <data key="d5">activation/phosphorylation</data>
      <data key="d3">a</data>
      <data key="d6">PPrel</data>
    </edge>
    <edge source="PDPK1" target="AKT1S1">
      <data key="d3">i</data>
    </edge>
    <edge source="PDPK1" target="NFKB1">
      <data key="d3">a</data>
    </edge>
    <edge source="PDPK1" target="BRCA1">
      <data key="d3">a</data>
    </edge>
    <edge source="PDPK1" target="RBL2">
      <data key="d3">i</data>
    </edge>
    <edge source="PDPK1" target="PKN1">
      <data key="d3">a</data>
    </edge>
    <edge source="PDPK1" target="PKN2">
      <data key="d3">a</data>
    </edge>
    <edge source="PDPK1" target="CREB1">
      <data key="d3">a</data>
    </edge>
    <edge source="PDPK1" target="MTOR">
      <data key="d3">i</data>
    </edge>
    <edge source="PDPK1" target="TELO2">
      <data key="d3">a</data>
    </edge>
    <edge source="PDPK1" target="EIF4B">
      <data key="d3">a</data>
    </edge>
    <edge source="PDPK1" target="TP53">
      <data key="d3">i</data>
    </edge>
    <edge source="PDPK1" target="SOS1">
      <data key="d3">i</data>
    </edge>
    <edge source="PDPK1" target="RPS6">
      <data key="d3">a</data>
    </edge>
    <edge source="PDPK1" target="IRS1">
      <data key="d3">a</data>
    </edge>
    <edge source="PDPK1" target="GSK3B">
      <data key="d3">i</data>
    </edge>
    <edge source="PDPK1" target="EIF4EBP1">
      <data key="d3">a</data>
    </edge>
    <edge source="PDPK1" target="BRAF">
      <data key="d3">a</data>
    </edge>
    <edge source="PDPK1" target="ATF2">
      <data key="d3">a</data>
    </edge>
    <edge source="EIF4EBP1" target="EIF4E2">
      <data key="d3">i</data>
    </edge>
    <edge source="GIT1" target="PXN">
      <data key="d4">red</data>
      <data key="d5">inhibition</data>
      <data key="d3">i</data>
      <data key="d6">PPrel</data>
    </edge>
    <edge source="DEPDC5" target="MTOR">
      <data key="d3">i</data>
    </edge>
    <edge source="PPP2R5D" target="BRCA1">
      <data key="d3">i</data>
    </edge>
    <edge source="PPP2R5D" target="TP53">
      <data key="d3">a</data>
    </edge>
    <edge source="PPP2R5D" target="RBL2">
      <data key="d3">a</data>
    </edge>
    <edge source="PPP2R5D" target="TSC2">
      <data key="d3">a</data>
    </edge>
    <edge source="PPP2R5D" target="CREB1">
      <data key="d3">i</data>
    </edge>
    <edge source="PPP2R5D" target="GSK3B">
      <data key="d3">a</data>
    </edge>
    <edge source="PPP2R5D" target="IKBKB">
      <data key="d3">i</data>
    </edge>
    <edge source="PPP2R5D" target="AKT1">
      <data key="d3">i</data>
    </edge>
    <edge source="PPP2R5D" target="BAD">
      <data key="d3">a</data>
    </edge>
    <edge source="PPP2R5D" target="IKBKG">
      <data key="d3">i</data>
    </edge>
    <edge source="PPP2R5D" target="NFKB1">
      <data key="d3">i</data>
    </edge>
    <edge source="PPP2R5D" target="TSC1">
      <data key="d3">a</data>
    </edge>
    <edge source="PPP2R5D" target="RAF1">
      <data key="d3">a</data>
    </edge>
    <edge source="PPP2R5D" target="ATF2">
      <data key="d3">i</data>
    </edge>
    <edge source="LAMTOR1" target="MTOR">
      <data key="d3">a</data>
    </edge>
    <edge source="BTK" target="IKBKB">
      <data key="d4">green</data>
      <data key="d5">activation</data>
      <data key="d3">a</data>
      <data key="d6">PPrel</data>
    </edge>
    <edge source="BTK" target="TAB2">
      <data key="d3">a</data>
    </edge>
    <edge source="BTK" target="IKBKG">
      <data key="d4">green</data>
      <data key="d5">activation</data>
      <data key="d3">a</data>
      <data key="d6">PPrel</data>
    </edge>
    <edge source="BTK" target="MAP3K7">
      <data key="d3">a</data>
    </edge>
    <edge source="BTK" target="PLCG2">
      <data key="d4">green</data>
      <data key="d5">activation</data>
      <data key="d3">a</data>
      <data key="d6">PPrel</data>
    </edge>
    <edge source="PPP2R5C" target="BRCA1">
      <data key="d3">i</data>
    </edge>
    <edge source="PPP2R5C" target="TP53">
      <data key="d3">a</data>
    </edge>
    <edge source="PPP2R5C" target="RBL2">
      <data key="d3">a</data>
    </edge>
    <edge source="PPP2R5C" target="TSC2">
      <data key="d3">a</data>
    </edge>
    <edge source="PPP2R5C" target="CREB1">
      <data key="d3">i</data>
    </edge>
    <edge source="PPP2R5C" target="GSK3B">
      <data key="d3">a</data>
    </edge>
    <edge source="PPP2R5C" target="IKBKB">
      <data key="d3">i</data>
    </edge>
    <edge source="PPP2R5C" target="AKT1">
      <data key="d3">i</data>
    </edge>
    <edge source="PPP2R5C" target="BAD">
      <data key="d3">a</data>
    </edge>
    <edge source="PPP2R5C" target="IKBKG">
      <data key="d3">i</data>
    </edge>
    <edge source="PPP2R5C" target="NFKB1">
      <data key="d3">i</data>
    </edge>
    <edge source="PPP2R5C" target="TSC1">
      <data key="d3">a</data>
    </edge>
    <edge source="PPP2R5C" target="RAF1">
      <data key="d3">a</data>
    </edge>
    <edge source="PPP2R5C" target="ATF2">
      <data key="d3">i</data>
    </edge>
    <edge source="MYH10" target="ARPC1B">
      <data key="d3">a</data>
    </edge>
    <edge source="MYH10" target="ACTB">
      <data key="d3">a</data>
    </edge>
    <edge source="MYH10" target="ARPC5L">
      <data key="d3">a</data>
    </edge>
    <edge source="MYH10" target="MYL12B">
      <data key="d3">a</data>
    </edge>
    <edge source="MYH10" target="CFL1">
      <data key="d3">a</data>
    </edge>
    <edge source="GRK5" target="PTK2">
      <data key="d3">i</data>
    </edge>
    <edge source="GRK5" target="DOCK2">
      <data key="d3">a</data>
    </edge>
    <edge source="GRK5" target="IKBKB">
      <data key="d3">i</data>
    </edge>
    <edge source="GRK5" target="PLCG2">
      <data key="d3">i</data>
    </edge>
    <edge source="GRK5" target="PTK2B">
      <data key="d3">i</data>
    </edge>
    <edge source="GRK5" target="IKBKG">
      <data key="d3">i</data>
    </edge>
    <edge source="GRK5" target="RAF1">
      <data key="d3">i</data>
    </edge>
    <edge source="GRK5" target="STAT3">
      <data key="d3">a</data>
    </edge>
    <edge source="GRK5" target="TIAM1">
      <data key="d3">i</data>
    </edge>
    <edge source="GRK5" target="CXCR4">
      <data key="d3">a</data>
    </edge>
    <edge source="GRK5" target="NFKB1">
      <data key="d3">a</data>
    </edge>
    <edge source="GRK5" target="LYN">
      <data key="d3">a</data>
    </edge>
    <edge source="GRK5" target="SHC1">
      <data key="d3">a</data>
    </edge>
    <edge source="GRK5" target="PRKCD">
      <data key="d3">i</data>
    </edge>
    <edge source="GRK5" target="WAS">
      <data key="d3">i</data>
    </edge>
    <edge source="GRK5" target="SOS1">
      <data key="d3">a</data>
    </edge>
    <edge source="GRK5" target="AKT1">
      <data key="d3">i</data>
    </edge>
    <edge source="GRK5" target="GSK3A">
      <data key="d3">a</data>
    </edge>
    <edge source="GRK5" target="ROCK1">
      <data key="d3">i</data>
    </edge>
    <edge source="GRK5" target="GSK3B">
      <data key="d3">a</data>
    </edge>
    <edge source="GRK5" target="STAT5B">
      <data key="d3">a</data>
    </edge>
    <edge source="GRK5" target="GNG5">
      <data key="d3">i</data>
    </edge>
    <edge source="GRK5" target="BRAF">
      <data key="d3">i</data>
    </edge>
    <edge source="GRK5" target="ELMO1">
      <data key="d3">a</data>
    </edge>
    <edge source="SESN2" target="MIOS">
      <data key="d3">i</data>
    </edge>
    <edge source="SESN2" target="WDR24">
      <data key="d3">i</data>
    </edge>
    <edge source="SESN2" target="MTOR">
      <data key="d3">i</data>
    </edge>
    <edge source="SESN2" target="DEPDC5">
      <data key="d3">a</data>
    </edge>
    <edge source="MKNK2" target="EIF4E2">
      <data key="d3">a</data>
    </edge>
    <edge source="MIOS" target="MTOR">
      <data key="d3">a</data>
    </edge>
    <edge source="MIOS" target="DEPDC5">
      <data key="d3">i</data>
    </edge>
    <edge source="ARHGEF1" target="DIAPH1">
      <data key="d3">a</data>
    </edge>
    <edge source="ARHGEF1" target="ARPC5L">
      <data key="d3">i</data>
    </edge>
    <edge source="ARHGEF1" target="SLC9A1">
      <data key="d3">a</data>
    </edge>
    <edge source="ARHGEF1" target="PIKFYVE">
      <data key="d3">a</data>
    </edge>
    <edge source="ARHGEF1" target="ARHGEF6">
      <data key="d3">i</data>
    </edge>
    <edge source="ARHGEF1" target="ARPC1B">
      <data key="d3">i</data>
    </edge>
    <edge source="ARHGEF1" target="LIMK1">
      <data key="d3">a</data>
    </edge>
    <edge source="ARHGEF1" target="ROCK1">
      <data key="d3">a</data>
    </edge>
    <edge source="ARHGEF1" target="ARHGEF7">
      <data key="d3">i</data>
    </edge>
    <edge source="ARHGEF1" target="IQGAP1">
      <data key="d3">i</data>
    </edge>
    <edge source="ARHGEF1" target="GIT1">
      <data key="d3">i</data>
    </edge>
    <edge source="ARHGEF1" target="CFL1">
      <data key="d3">i</data>
    </edge>
    <edge source="ARHGEF1" target="PPP1R12C">
      <data key="d3">i</data>
    </edge>
    <edge source="ARHGEF1" target="PAK4">
      <data key="d3">i</data>
    </edge>
    <edge source="ARHGEF1" target="ACTN4">
      <data key="d3">a</data>
    </edge>
    <edge source="ARHGEF1" target="IQGAP3">
      <data key="d3">i</data>
    </edge>
    <edge source="ARHGEF1" target="PPP1R12A">
      <data key="d3">i</data>
    </edge>
    <edge source="ARHGEF1" target="PAK2">
      <data key="d3">i</data>
    </edge>
    <edge source="ARHGEF1" target="MYL12B">
      <data key="d3">a</data>
    </edge>
    <edge source="RAF1" target="STMN1">
      <data key="d3">a</data>
    </edge>
    <edge source="RAF1" target="MKNK2">
      <data key="d3">a</data>
    </edge>
    <edge source="RAF1" target="LIMK1">
      <data key="d3">i</data>
    </edge>
    <edge source="RAF1" target="ROCK1">
      <data key="d3">i</data>
    </edge>
    <edge source="RAF1" target="MAP2K2">
      <data key="d4">orange</data>
      <data key="d5">phosphorylation</data>
      <data key="d3">a</data>
      <data key="d6">PPrel</data>
    </edge>
    <edge source="RAF1" target="RICTOR">
      <data key="d3">a</data>
    </edge>
    <edge source="RAF1" target="TSC2">
      <data key="d3">i</data>
    </edge>
    <edge source="RAF1" target="TSC1">
      <data key="d3">i</data>
    </edge>
    <edge source="RAF1" target="SLC9A1">
      <data key="d3">i</data>
    </edge>
    <edge source="RAF1" target="PPP1R12A">
      <data key="d3">a</data>
    </edge>
    <edge source="RAF1" target="PPP1R12C">
      <data key="d3">a</data>
    </edge>
    <edge source="RAF1" target="RELB">
      <data key="d3">a</data>
    </edge>
    <edge source="RAF1" target="MYC">
      <data key="d3">a</data>
    </edge>
    <edge source="RAF1" target="PIKFYVE">
      <data key="d3">i</data>
    </edge>
    <edge source="RAF1" target="MTOR">
      <data key="d3">a</data>
    </edge>
    <edge source="RAF1" target="CFL1">
      <data key="d3">a</data>
    </edge>
    <edge source="RAF1" target="NFKB1">
      <data key="d3">a</data>
    </edge>
    <edge source="RAF1" target="TELO2">
      <data key="d3">i</data>
    </edge>
    <edge source="RAF1" target="EIF4B">
      <data key="d3">a</data>
    </edge>
    <edge source="RAF1" target="RPS6KA1">
      <data key="d3">a</data>
    </edge>
    <edge source="RAF1" target="MYL12B">
      <data key="d3">i</data>
    </edge>
    <edge source="RAF1" target="SOS1">
      <data key="d3">a</data>
    </edge>
    <edge source="RAF1" target="ACTN4">
      <data key="d3">i</data>
    </edge>
    <edge source="RAF1" target="IRS1">
      <data key="d3">i</data>
    </edge>
    <edge source="RAF1" target="EIF4EBP1">
      <data key="d3">i</data>
    </edge>
    <edge source="RAF1" target="BRAF">
      <data key="d3">i</data>
    </edge>
    <edge source="PIK3AP1" target="BRCA1">
      <data key="d3">a</data>
    </edge>
    <edge source="PIK3AP1" target="TP53">
      <data key="d3">i</data>
    </edge>
    <edge source="PIK3AP1" target="RBL2">
      <data key="d3">i</data>
    </edge>
    <edge source="PIK3AP1" target="RAF1">
      <data key="d3">i</data>
    </edge>
    <edge source="PIK3AP1" target="CREB1">
      <data key="d3">a</data>
    </edge>
    <edge source="PIK3AP1" target="GSK3B">
      <data key="d3">i</data>
    </edge>
    <edge source="PIK3AP1" target="IKBKB">
      <data key="d3">a</data>
    </edge>
    <edge source="PIK3AP1" target="AKT1">
      <data key="d3">a</data>
    </edge>
    <edge source="PIK3AP1" target="BAD">
      <data key="d3">i</data>
    </edge>
    <edge source="PIK3AP1" target="IKBKG">
      <data key="d3">a</data>
    </edge>
    <edge source="PIK3AP1" target="NFKB1">
      <data key="d3">a</data>
    </edge>
    <edge source="PIK3AP1" target="PDPK1">
      <data key="d3">a</data>
    </edge>
    <edge source="PIK3AP1" target="TSC1">
      <data key="d3">i</data>
    </edge>
    <edge source="PIK3AP1" target="TSC2">
      <data key="d3">i</data>
    </edge>
    <edge source="PIK3AP1" target="ATF2">
      <data key="d3">a</data>
    </edge>
    <edge source="TSC1" target="RPTOR">
      <data key="d3">i</data>
    </edge>
    <edge source="TSC1" target="SOS1">
      <data key="d3">a</data>
    </edge>
    <edge source="TSC1" target="IRS1">
      <data key="d3">i</data>
    </edge>
    <edge source="TSC1" target="MTOR">
      <data key="d3">i</data>
    </edge>
    <edge source="TSC1" target="BRAF">
      <data key="d3">i</data>
    </edge>
    <edge source="TSC1" target="TELO2">
      <data key="d3">i</data>
    </edge>
    <edge source="TSC1" target="EIF4EBP1">
      <data key="d3">a</data>
    </edge>
    <edge source="TSC1" target="RICTOR">
      <data key="d3">a</data>
    </edge>
    <edge source="TSC1" target="RAF1">
      <data key="d3">i</data>
    </edge>
    <edge source="TSC1" target="EIF4B">
      <data key="d3">i</data>
    </edge>
    <edge source="FNIP1" target="EIF4EBP1">
      <data key="d3">i</data>
    </edge>
    <edge source="FNIP1" target="SOS1">
      <data key="d3">a</data>
    </edge>
    <edge source="FNIP1" target="IRS1">
      <data key="d3">i</data>
    </edge>
    <edge source="FNIP1" target="MTOR">
      <data key="d3">a</data>
    </edge>
    <edge source="FNIP1" target="BRAF">
      <data key="d3">i</data>
    </edge>
    <edge source="FNIP1" target="TELO2">
      <data key="d3">i</data>
    </edge>
    <edge source="FNIP1" target="RICTOR">
      <data key="d3">a</data>
    </edge>
    <edge source="FNIP1" target="RAF1">
      <data key="d3">i</data>
    </edge>
    <edge source="FNIP1" target="EIF4B">
      <data key="d3">a</data>
    </edge>
    <edge source="STAT3" target="MKNK2">
      <data key="d3">a</data>
    </edge>
    <edge source="STAT3" target="GAPDH">
      <data key="d3">a</data>
    </edge>
    <edge source="STAT3" target="AKT1">
      <data key="d3">i</data>
    </edge>
    <edge source="STAT3" target="PFKP">
      <data key="d3">a</data>
    </edge>
    <edge source="STAT3" target="TFRC">
      <data key="d3">a</data>
    </edge>
    <edge source="STAT3" target="MYC">
      <data key="d3">i</data>
    </edge>
    <edge source="STAT3" target="LDHA">
      <data key="d3">a</data>
    </edge>
    <edge source="STAT3" target="LDHB">
      <data key="d3">a</data>
    </edge>
    <edge source="STAT3" target="PGK1">
      <data key="d3">a</data>
    </edge>
    <edge source="STAT3" target="PDHA1">
      <data key="d3">i</data>
    </edge>
    <edge source="STAT3" target="ENO1">
      <data key="d3">a</data>
    </edge>
    <edge source="STAT3" target="MTOR">
      <data key="d3">a</data>
    </edge>
    <edge source="STAT3" target="ALDOA">
      <data key="d3">a</data>
    </edge>
    <edge source="STAT3" target="PFKL">
      <data key="d3">a</data>
    </edge>
    <edge source="STAT3" target="EIF4E2">
      <data key="d3">a</data>
    </edge>
    <edge source="STAT3" target="MAP2K2">
      <data key="d3">a</data>
    </edge>
    <edge source="STAT3" target="PFKFB3">
      <data key="d3">a</data>
    </edge>
    <edge source="STAT3" target="SLC2A1">
      <data key="d3">a</data>
    </edge>
    <edge source="STAT3" target="STAT5B">
      <data key="d3">a</data>
    </edge>
    <edge source="STAT3" target="STAT5A">
      <data key="d3">a</data>
    </edge>
    <edge source="STAT3" target="EIF4EBP1">
      <data key="d3">i</data>
    </edge>
    <edge source="STAT3" target="PTPN11">
      <data key="d3">a</data>
    </edge>
    <edge source="MYH9" target="ARPC1B">
      <data key="d3">a</data>
    </edge>
    <edge source="MYH9" target="ACTB">
      <data key="d3">a</data>
    </edge>
    <edge source="MYH9" target="ARPC5L">
      <data key="d3">a</data>
    </edge>
    <edge source="MYH9" target="MYL12B">
      <data key="d3">a</data>
    </edge>
    <edge source="MYH9" target="CFL1">
      <data key="d3">a</data>
    </edge>
    <edge source="RPS6KB1" target="RPS6">
      <data key="d3">a</data>
    </edge>
    <edge source="RPS6KB1" target="IRS1">
      <data key="d3">i</data>
    </edge>
    <edge source="RPS6KB1" target="EIF4B">
      <data key="d3">a</data>
    </edge>
    <edge source="WDR24" target="MTOR">
      <data key="d3">a</data>
    </edge>
    <edge source="WDR24" target="DEPDC5">
      <data key="d3">i</data>
    </edge>
    <edge source="PPP1R12A" target="MYL12B">
      <data key="d3">i</data>
    </edge>
    <edge source="PPP1R12C" target="MYL12B">
      <data key="d3">i</data>
    </edge>
    <edge source="NFKB1" target="MKNK2">
      <data key="d3">a</data>
    </edge>
    <edge source="NFKB1" target="BIRC2">
      <data key="d3">i</data>
    </edge>
    <edge source="NFKB1" target="RIPK1">
      <data key="d3">i</data>
    </edge>
    <edge source="NFKB1" target="AKT1">
      <data key="d3">a</data>
    </edge>
    <edge source="NFKB1" target="XIAP">
      <data key="d4">green</data>
      <data key="d5">expression</data>
      <data key="d3">i</data>
      <data key="d6">GErel</data>
    </edge>
    <edge source="NFKB1" target="MAP3K7">
      <data key="d3">i</data>
    </edge>
    <edge source="NFKB1" target="PFKP">
      <data key="d3">a</data>
    </edge>
    <edge source="NFKB1" target="TFRC">
      <data key="d3">a</data>
    </edge>
    <edge source="NFKB1" target="RELB">
      <data key="d3">a</data>
    </edge>
    <edge source="NFKB1" target="LDHA">
      <data key="d3">a</data>
    </edge>
    <edge source="NFKB1" target="IRAK4">
      <data key="d3">i</data>
    </edge>
    <edge source="NFKB1" target="PGK1">
      <data key="d3">a</data>
    </edge>
    <edge source="NFKB1" target="PDHA1">
      <data key="d3">i</data>
    </edge>
    <edge source="NFKB1" target="GAPDH">
      <data key="d3">a</data>
    </edge>
    <edge source="NFKB1" target="ENO1">
      <data key="d3">a</data>
    </edge>
    <edge source="NFKB1" target="MTOR">
      <data key="d3">a</data>
    </edge>
    <edge source="NFKB1" target="ALDOA">
      <data key="d3">a</data>
    </edge>
    <edge source="NFKB1" target="PFKL">
      <data key="d3">a</data>
    </edge>
    <edge source="NFKB1" target="EIF4E2">
      <data key="d3">a</data>
    </edge>
    <edge source="NFKB1" target="MAP2K2">
      <data key="d3">a</data>
    </edge>
    <edge source="NFKB1" target="TAB2">
      <data key="d3">i</data>
    </edge>
    <edge source="NFKB1" target="PFKFB3">
      <data key="d3">a</data>
    </edge>
    <edge source="NFKB1" target="SLC2A1">
      <data key="d3">a</data>
    </edge>
    <edge source="NFKB1" target="EIF4EBP1">
      <data key="d3">i</data>
    </edge>
    <edge source="NFKB1" target="LDHB">
      <data key="d3">a</data>
    </edge>
    <edge source="NFKB1" target="BTK">
      <data key="d3">i</data>
    </edge>
    <edge source="TGFBR2" target="DAXX">
      <data key="d3">a</data>
    </edge>
    <edge source="FGD3" target="DIAPH1">
      <data key="d3">i</data>
    </edge>
    <edge source="FGD3" target="ARPC5L">
      <data key="d3">a</data>
    </edge>
    <edge source="FGD3" target="SLC9A1">
      <data key="d3">i</data>
    </edge>
    <edge source="FGD3" target="PIKFYVE">
      <data key="d3">i</data>
    </edge>
    <edge source="FGD3" target="ARHGEF6">
      <data key="d3">a</data>
    </edge>
    <edge source="FGD3" target="ARPC1B">
      <data key="d3">a</data>
    </edge>
    <edge source="FGD3" target="LIMK1">
      <data key="d3">i</data>
    </edge>
    <edge source="FGD3" target="ROCK1">
      <data key="d3">i</data>
    </edge>
    <edge source="FGD3" target="ARHGEF7">
      <data key="d3">a</data>
    </edge>
    <edge source="FGD3" target="IQGAP1">
      <data key="d3">a</data>
    </edge>
    <edge source="FGD3" target="GIT1">
      <data key="d3">a</data>
    </edge>
    <edge source="FGD3" target="CFL1">
      <data key="d3">a</data>
    </edge>
    <edge source="FGD3" target="PPP1R12C">
      <data key="d3">a</data>
    </edge>
    <edge source="FGD3" target="PAK4">
      <data key="d3">a</data>
    </edge>
    <edge source="FGD3" target="ACTN4">
      <data key="d3">i</data>
    </edge>
    <edge source="FGD3" target="IQGAP3">
      <data key="d3">a</data>
    </edge>
    <edge source="FGD3" target="PPP1R12A">
      <data key="d3">a</data>
    </edge>
    <edge source="FGD3" target="PAK2">
      <data key="d3">a</data>
    </edge>
    <edge source="FGD3" target="MYL12B">
      <data key="d3">i</data>
    </edge>
    <edge source="MTOR" target="RPTOR">
      <data key="d4">purple</data>
      <data key="d5">binding/association</data>
      <data key="d3">a</data>
      <data key="d6">PPrel</data>
    </edge>
    <edge source="MTOR" target="ULK1">
      <data key="d3">i</data>
    </edge>
    <edge source="MTOR" target="LPIN2">
      <data key="d3">a</data>
    </edge>
    <edge source="MTOR" target="SOS1">
      <data key="d3">i</data>
    </edge>
    <edge source="MTOR" target="TTI1">
      <data key="d4">purple</data>
      <data key="d5">binding/association</data>
      <data key="d3">a</data>
      <data key="d6">PPrel</data>
    </edge>
    <edge source="MTOR" target="LPIN1">
      <data key="d3">a</data>
    </edge>
    <edge source="MTOR" target="PRKCA">
      <data key="d3">a</data>
    </edge>
    <edge source="MTOR" target="RPS6KB1">
      <data key="d3">a</data>
    </edge>
    <edge source="MTOR" target="IRS1">
      <data key="d3">a</data>
    </edge>
    <edge source="MTOR" target="PRKCG">
      <data key="d3">a</data>
    </edge>
    <edge source="MTOR" target="RPS6">
      <data key="d3">a</data>
    </edge>
    <edge source="MTOR" target="CLIP1">
      <data key="d4">green</data>
      <data key="d5">activation/phosphorylation</data>
      <data key="d3">a</data>
      <data key="d6">PPrel</data>
    </edge>
    <edge source="MTOR" target="EIF4EBP1">
      <data key="d4">red</data>
      <data key="d5">inhibition/phosphorylation</data>
      <data key="d3">i</data>
      <data key="d6">PPrel</data>
    </edge>
    <edge source="MTOR" target="BRAF">
      <data key="d3">a</data>
    </edge>
    <edge source="MTOR" target="TELO2">
      <data key="d4">purple</data>
      <data key="d5">binding/association</data>
      <data key="d3">a</data>
      <data key="d6">PPrel</data>
    </edge>
    <edge source="MTOR" target="RICTOR">
      <data key="d4">purple</data>
      <data key="d5">binding/association</data>
      <data key="d3">i</data>
      <data key="d6">PPrel</data>
    </edge>
    <edge source="MTOR" target="RAF1">
      <data key="d3">a</data>
    </edge>
    <edge source="MTOR" target="EIF4B">
      <data key="d3">a</data>
    </edge>
    <edge source="PHLPP2" target="BRCA1">
      <data key="d3">i</data>
    </edge>
    <edge source="PHLPP2" target="TP53">
      <data key="d3">a</data>
    </edge>
    <edge source="PHLPP2" target="RBL2">
      <data key="d3">a</data>
    </edge>
    <edge source="PHLPP2" target="TSC2">
      <data key="d3">a</data>
    </edge>
    <edge source="PHLPP2" target="CREB1">
      <data key="d3">i</data>
    </edge>
    <edge source="PHLPP2" target="GSK3B">
      <data key="d3">a</data>
    </edge>
    <edge source="PHLPP2" target="IKBKB">
      <data key="d3">i</data>
    </edge>
    <edge source="PHLPP2" target="AKT1">
      <data key="d3">i</data>
    </edge>
    <edge source="PHLPP2" target="BAD">
      <data key="d3">a</data>
    </edge>
    <edge source="PHLPP2" target="IKBKG">
      <data key="d3">i</data>
    </edge>
    <edge source="PHLPP2" target="NFKB1">
      <data key="d3">i</data>
    </edge>
    <edge source="PHLPP2" target="TSC1">
      <data key="d3">a</data>
    </edge>
    <edge source="PHLPP2" target="RAF1">
      <data key="d3">a</data>
    </edge>
    <edge source="PHLPP2" target="ATF2">
      <data key="d3">i</data>
    </edge>
    <edge source="DEPTOR" target="MTOR">
      <data key="d4">red</data>
      <data key="d5">inhibition</data>
      <data key="d3">i</data>
      <data key="d6">PPrel</data>
    </edge>
    <edge source="EP300" target="MKNK2">
      <data key="d3">a</data>
    </edge>
    <edge source="EP300" target="GAPDH">
      <data key="d4">green</data>
      <data key="d5">expression</data>
      <data key="d3">a</data>
      <data key="d6">GErel</data>
    </edge>
    <edge source="EP300" target="AKT1">
      <data key="d3">a</data>
    </edge>
    <edge source="EP300" target="STAT3">
      <data key="d3">a</data>
    </edge>
    <edge source="EP300" target="PFKP">
      <data key="d3">a</data>
    </edge>
    <edge source="EP300" target="TFRC">
      <data key="d4">green</data>
      <data key="d5">expression</data>
      <data key="d3">a</data>
      <data key="d6">GErel</data>
    </edge>
    <edge source="EP300" target="MYC">
      <data key="d3">a</data>
    </edge>
    <edge source="EP300" target="LDHA">
      <data key="d3">a</data>
    </edge>
    <edge source="EP300" target="LDHB">
      <data key="d3">a</data>
    </edge>
    <edge source="EP300" target="PGK1">
      <data key="d3">a</data>
    </edge>
    <edge source="EP300" target="PDHA1">
      <data key="d3">i</data>
    </edge>
    <edge source="EP300" target="ENO1">
      <data key="d3">a</data>
    </edge>
    <edge source="EP300" target="MTOR">
      <data key="d3">i</data>
    </edge>
    <edge source="EP300" target="ALDOA">
      <data key="d3">a</data>
    </edge>
    <edge source="EP300" target="PFKL">
      <data key="d3">a</data>
    </edge>
    <edge source="EP300" target="EIF4E2">
      <data key="d3">a</data>
    </edge>
    <edge source="EP300" target="MAP2K2">
      <data key="d3">a</data>
    </edge>
    <edge source="EP300" target="PFKFB3">
      <data key="d4">green</data>
      <data key="d5">expression</data>
      <data key="d3">a</data>
      <data key="d6">GErel</data>
    </edge>
    <edge source="EP300" target="SLC2A1">
      <data key="d4">green</data>
      <data key="d5">expression</data>
      <data key="d3">a</data>
      <data key="d6">GErel</data>
    </edge>
    <edge source="EP300" target="STAT5B">
      <data key="d3">i</data>
    </edge>
    <edge source="EP300" target="STAT5A">
      <data key="d3">i</data>
    </edge>
    <edge source="EP300" target="EIF4EBP1">
      <data key="d3">i</data>
    </edge>
    <edge source="EP300" target="PTPN11">
      <data key="d3">i</data>
    </edge>
    <edge source="MYL12B" target="ACTB">
      <data key="d3">a</data>
    </edge>
    <edge source="SOS1" target="RRAS2">
      <data key="d3">a</data>
    </edge>
    <edge source="SOS1" target="IKBKB">
      <data key="d3">a</data>
    </edge>
    <edge source="SOS1" target="AKT1">
      <data key="d3">a</data>
    </edge>
    <edge source="SOS1" target="BAD">
      <data key="d3">i</data>
    </edge>
    <edge source="SOS1" target="ARAF">
      <data key="d3">a</data>
    </edge>
    <edge source="SOS1" target="IKBKG">
      <data key="d3">a</data>
    </edge>
    <edge source="SOS1" target="RAF1">
      <data key="d3">a</data>
    </edge>
    <edge source="SOS1" target="TSC1">
      <data key="d3">i</data>
    </edge>
    <edge source="SOS1" target="SLC9A1">
      <data key="d3">i</data>
    </edge>
    <edge source="SOS1" target="ARHGEF6">
      <data key="d3">a</data>
    </edge>
    <edge source="SOS1" target="TSC2">
      <data key="d3">i</data>
    </edge>
    <edge source="SOS1" target="MAP3K1">
      <data key="d3">a</data>
    </edge>
    <edge source="SOS1" target="PPP1R12A">
      <data key="d3">a</data>
    </edge>
    <edge source="SOS1" target="PPP1R12C">
      <data key="d3">a</data>
    </edge>
    <edge source="SOS1" target="NFKB1">
      <data key="d3">a</data>
    </edge>
    <edge source="SOS1" target="BRCA1">
      <data key="d3">a</data>
    </edge>
    <edge source="SOS1" target="LIMK1">
      <data key="d3">i</data>
    </edge>
    <edge source="SOS1" target="RBL2">
      <data key="d3">i</data>
    </edge>
    <edge source="SOS1" target="PIKFYVE">
      <data key="d3">i</data>
    </edge>
    <edge source="SOS1" target="CREB1">
      <data key="d3">a</data>
    </edge>
    <edge source="SOS1" target="CFL1">
      <data key="d3">a</data>
    </edge>
    <edge source="SOS1" target="TP53">
      <data key="d3">i</data>
    </edge>
    <edge source="SOS1" target="MYL12B">
      <data key="d3">i</data>
    </edge>
    <edge source="SOS1" target="MAP2K2">
      <data key="d3">a</data>
    </edge>
    <edge source="SOS1" target="ACTN4">
      <data key="d3">i</data>
    </edge>
    <edge source="SOS1" target="ROCK1">
      <data key="d3">i</data>
    </edge>
    <edge source="SOS1" target="GSK3B">
      <data key="d3">i</data>
    </edge>
    <edge source="SOS1" target="BRAF">
      <data key="d3">a</data>
    </edge>
    <edge source="SOS1" target="PDPK1">
      <data key="d3">a</data>
    </edge>
    <edge source="SOS1" target="ATF2">
      <data key="d3">a</data>
    </edge>
    <edge source="PLCG2" target="SPHK2">
      <data key="d3">a</data>
    </edge>
    <edge source="PLCG2" target="NFATC2">
      <data key="d3">a</data>
    </edge>
    <edge source="PLCG2" target="PTK2">
      <data key="d3">a</data>
    </edge>
    <edge source="PLCG2" target="MKNK2">
      <data key="d3">i</data>
    </edge>
    <edge source="PLCG2" target="GAPDH">
      <data key="d3">i</data>
    </edge>
    <edge source="PLCG2" target="AKT1">
      <data key="d3">i</data>
    </edge>
    <edge source="PLCG2" target="PTK2B">
      <data key="d3">a</data>
    </edge>
    <edge source="PLCG2" target="RAF1">
      <data key="d3">a</data>
    </edge>
    <edge source="PLCG2" target="PFKP">
      <data key="d3">i</data>
    </edge>
    <edge source="PLCG2" target="TFRC">
      <data key="d3">i</data>
    </edge>
    <edge source="PLCG2" target="PXN">
      <data key="d3">a</data>
    </edge>
    <edge source="PLCG2" target="LDHA">
      <data key="d3">i</data>
    </edge>
    <edge source="PLCG2" target="LDHB">
      <data key="d3">i</data>
    </edge>
    <edge source="PLCG2" target="PGK1">
      <data key="d3">i</data>
    </edge>
    <edge source="PLCG2" target="PDHA1">
      <data key="d3">a</data>
    </edge>
    <edge source="PLCG2" target="PRKCA">
      <data key="d3">a</data>
    </edge>
    <edge source="PLCG2" target="PRKCD">
      <data key="d3">a</data>
    </edge>
    <edge source="PLCG2" target="PRKCG">
      <data key="d3">a</data>
    </edge>
    <edge source="PLCG2" target="ENO1">
      <data key="d3">i</data>
    </edge>
    <edge source="PLCG2" target="MTOR">
      <data key="d3">i</data>
    </edge>
    <edge source="PLCG2" target="ALDOA">
      <data key="d3">i</data>
    </edge>
    <edge source="PLCG2" target="ITPR3">
      <data key="d3">a</data>
    </edge>
    <edge source="PLCG2" target="ITPR1">
      <data key="d3">a</data>
    </edge>
    <edge source="PLCG2" target="PFKL">
      <data key="d3">i</data>
    </edge>
    <edge source="PLCG2" target="EGLN1">
      <data key="d3">i</data>
    </edge>
    <edge source="PLCG2" target="EIF4E2">
      <data key="d3">i</data>
    </edge>
    <edge source="PLCG2" target="MAP2K2">
      <data key="d3">i</data>
    </edge>
    <edge source="PLCG2" target="PFKFB3">
      <data key="d3">i</data>
    </edge>
    <edge source="PLCG2" target="SLC2A1">
      <data key="d3">i</data>
    </edge>
    <edge source="PLCG2" target="EIF4EBP1">
      <data key="d3">a</data>
    </edge>
    <edge source="PLCG2" target="PPP3CB">
      <data key="d3">a</data>
    </edge>
    <edge source="LSP1" target="RAF1">
      <data key="d3">a</data>
    </edge>
    <edge source="LSP1" target="RRAS2">
      <data key="d3">a</data>
    </edge>
    <edge source="LSP1" target="CYLD">
      <data key="d4">purple</data>
      <data key="d5">binding/association</data>
      <data key="d3">a</data>
      <data key="d6">PPrel</data>
    </edge>
    <edge source="LSP1" target="IKBKE">
      <data key="d4">purple</data>
      <data key="d5">binding/association</data>
      <data key="d3">a</data>
      <data key="d6">PPrel</data>
    </edge>
    <edge source="IRS1" target="IKBKB">
      <data key="d3">a</data>
    </edge>
    <edge source="IRS1" target="AKT1">
      <data key="d3">a</data>
    </edge>
    <edge source="IRS1" target="BAD">
      <data key="d3">i</data>
    </edge>
    <edge source="IRS1" target="IKBKG">
      <data key="d3">a</data>
    </edge>
    <edge source="IRS1" target="RICTOR">
      <data key="d3">a</data>
    </edge>
    <edge source="IRS1" target="RAF1">
      <data key="d3">i</data>
    </edge>
    <edge source="IRS1" target="TSC1">
      <data key="d3">i</data>
    </edge>
    <edge source="IRS1" target="TSC2">
      <data key="d3">i</data>
    </edge>
    <edge source="IRS1" target="NFKB1">
      <data key="d3">a</data>
    </edge>
    <edge source="IRS1" target="BRCA1">
      <data key="d3">a</data>
    </edge>
    <edge source="IRS1" target="RBL2">
      <data key="d3">i</data>
    </edge>
    <edge source="IRS1" target="CREB1">
      <data key="d3">a</data>
    </edge>
    <edge source="IRS1" target="MTOR">
      <data key="d3">a</data>
    </edge>
    <edge source="IRS1" target="TELO2">
      <data key="d3">i</data>
    </edge>
    <edge source="IRS1" target="EIF4B">
      <data key="d3">a</data>
    </edge>
    <edge source="IRS1" target="TP53">
      <data key="d3">i</data>
    </edge>
    <edge source="IRS1" target="SOS1">
      <data key="d3">a</data>
    </edge>
    <edge source="IRS1" target="GSK3B">
      <data key="d3">i</data>
    </edge>
    <edge source="IRS1" target="EIF4EBP1">
      <data key="d3">i</data>
    </edge>
    <edge source="IRS1" target="BRAF">
      <data key="d3">i</data>
    </edge>
    <edge source="IRS1" target="PDPK1">
      <data key="d3">a</data>
    </edge>
    <edge source="IRS1" target="ATF2">
      <data key="d3">a</data>
    </edge>
    <edge source="PIAS2" target="STAT3">
      <data key="d3">a</data>
    </edge>
    <edge source="PIAS2" target="AKT1">
      <data key="d3">a</data>
    </edge>
    <edge source="PIAS2" target="PTPN11">
      <data key="d3">i</data>
    </edge>
    <edge source="PIAS2" target="STAT5B">
      <data key="d3">i</data>
    </edge>
    <edge source="PIAS2" target="STAT5A">
      <data key="d3">i</data>
    </edge>
    <edge source="PIAS2" target="MTOR">
      <data key="d3">i</data>
    </edge>
    <edge source="PIAS2" target="MYC">
      <data key="d3">a</data>
    </edge>
    <edge source="STAT5B" target="STAT3">
      <data key="d3">a</data>
    </edge>
    <edge source="STAT5B" target="PTPN11">
      <data key="d3">i</data>
    </edge>
    <edge source="STAT5B" target="AKT1">
      <data key="d3">a</data>
    </edge>
    <edge source="STAT5B" target="STAT5A">
      <data key="d3">i</data>
    </edge>
    <edge source="STAT5B" target="MTOR">
      <data key="d3">i</data>
    </edge>
    <edge source="STAT5B" target="MYC">
      <data key="d3">a</data>
    </edge>
    <edge source="STAT5A" target="STAT3">
      <data key="d3">a</data>
    </edge>
    <edge source="STAT5A" target="AKT1">
      <data key="d3">a</data>
    </edge>
    <edge source="STAT5A" target="PTPN11">
      <data key="d3">i</data>
    </edge>
    <edge source="STAT5A" target="STAT5B">
      <data key="d3">i</data>
    </edge>
    <edge source="STAT5A" target="MTOR">
      <data key="d3">i</data>
    </edge>
    <edge source="STAT5A" target="MYC">
      <data key="d3">a</data>
    </edge>
    <edge source="PIAS1" target="STAT3">
      <data key="d3">i</data>
    </edge>
    <edge source="PIAS1" target="AKT1">
      <data key="d3">i</data>
    </edge>
    <edge source="PIAS1" target="PTPN11">
      <data key="d3">a</data>
    </edge>
    <edge source="PIAS1" target="STAT5B">
      <data key="d3">a</data>
    </edge>
    <edge source="PIAS1" target="STAT5A">
      <data key="d3">a</data>
    </edge>
    <edge source="PIAS1" target="MTOR">
      <data key="d3">a</data>
    </edge>
    <edge source="PIAS1" target="MYC">
      <data key="d3">i</data>
    </edge>
    <edge source="HSP90AA1" target="BRCA1">
      <data key="d3">a</data>
    </edge>
    <edge source="HSP90AA1" target="TP53">
      <data key="d3">i</data>
    </edge>
    <edge source="HSP90AA1" target="RBL2">
      <data key="d3">i</data>
    </edge>
    <edge source="HSP90AA1" target="TSC2">
      <data key="d3">i</data>
    </edge>
    <edge source="HSP90AA1" target="CREB1">
      <data key="d3">a</data>
    </edge>
    <edge source="HSP90AA1" target="GSK3B">
      <data key="d3">i</data>
    </edge>
    <edge source="HSP90AA1" target="IKBKB">
      <data key="d3">a</data>
    </edge>
    <edge source="HSP90AA1" target="AKT1">
      <data key="d3">a</data>
    </edge>
    <edge source="HSP90AA1" target="BAD">
      <data key="d3">i</data>
    </edge>
    <edge source="HSP90AA1" target="IKBKG">
      <data key="d3">a</data>
    </edge>
    <edge source="HSP90AA1" target="NFKB1">
      <data key="d3">a</data>
    </edge>
    <edge source="HSP90AA1" target="TSC1">
      <data key="d3">i</data>
    </edge>
    <edge source="HSP90AA1" target="RAF1">
      <data key="d3">i</data>
    </edge>
    <edge source="HSP90AA1" target="ATF2">
      <data key="d3">a</data>
    </edge>
    <edge source="CSNK2B" target="TAB2">
      <data key="d3">a</data>
    </edge>
    <edge source="CSNK2B" target="BIRC2">
      <data key="d3">a</data>
    </edge>
    <edge source="CSNK2B" target="MAP3K7">
      <data key="d3">a</data>
    </edge>
    <edge source="CSNK2B" target="RIPK1">
      <data key="d3">a</data>
    </edge>
    <edge source="CSNK2B" target="XIAP">
      <data key="d3">a</data>
    </edge>
    <edge source="CSNK2B" target="BTK">
      <data key="d3">a</data>
    </edge>
    <edge source="CSNK2B" target="NFKB1">
      <data key="d3">i</data>
    </edge>
    <edge source="CSNK2B" target="IRAK4">
      <data key="d3">a</data>
    </edge>
    <edge source="MAP4K1" target="MAP3K11">
      <data key="d4">orange</data>
      <data key="d5">phosphorylation</data>
      <data key="d3">a</data>
      <data key="d6">PPrel</data>
    </edge>
    <edge source="SPHK2" target="RAF1">
      <data key="d3">a</data>
    </edge>
    <edge source="PTK2" target="CRKL">
      <data key="d3">a</data>
    </edge>
    <edge source="PTK2" target="LIMK1">
      <data key="d3">i</data>
    </edge>
    <edge source="PTK2" target="IKBKB">
      <data key="d3">a</data>
    </edge>
    <edge source="PTK2" target="AKT1">
      <data key="d3">a</data>
    </edge>
    <edge source="PTK2" target="BAD">
      <data key="d3">i</data>
    </edge>
    <edge source="PTK2" target="IKBKG">
      <data key="d3">a</data>
    </edge>
    <edge source="PTK2" target="CRK">
      <data key="d3">a</data>
    </edge>
    <edge source="PTK2" target="RAF1">
      <data key="d3">i</data>
    </edge>
    <edge source="PTK2" target="IQGAP1">
      <data key="d3">a</data>
    </edge>
    <edge source="PTK2" target="TSC1">
      <data key="d3">i</data>
    </edge>
    <edge source="PTK2" target="SLC9A1">
      <data key="d3">i</data>
    </edge>
    <edge source="PTK2" target="ARHGEF6">
      <data key="d3">a</data>
    </edge>
    <edge source="PTK2" target="TSC2">
      <data key="d3">i</data>
    </edge>
    <edge source="PTK2" target="PXN">
      <data key="d4">green</data>
      <data key="d5">activation/phosphorylation</data>
      <data key="d3">a</data>
      <data key="d6">PPrel</data>
    </edge>
    <edge source="PTK2" target="PPP1R12C">
      <data key="d3">a</data>
    </edge>
    <edge source="PTK2" target="NFKB1">
      <data key="d3">a</data>
    </edge>
    <edge source="PTK2" target="IQGAP3">
      <data key="d3">a</data>
    </edge>
    <edge source="PTK2" target="PPP1R12A">
      <data key="d3">a</data>
    </edge>
    <edge source="PTK2" target="BRCA1">
      <data key="d3">a</data>
    </edge>
    <edge source="PTK2" target="DIAPH1">
      <data key="d3">i</data>
    </edge>
    <edge source="PTK2" target="RBL2">
      <data key="d3">i</data>
    </edge>
    <edge source="PTK2" target="PIKFYVE">
      <data key="d3">i</data>
    </edge>
    <edge source="PTK2" target="CREB1">
      <data key="d3">a</data>
    </edge>
    <edge source="PTK2" target="CFL1">
      <data key="d3">a</data>
    </edge>
    <edge source="PTK2" target="TP53">
      <data key="d3">i</data>
    </edge>
    <edge source="PTK2" target="MYL12B">
      <data key="d3">i</data>
    </edge>
    <edge source="PTK2" target="ACTN4">
      <data key="d3">i</data>
    </edge>
    <edge source="PTK2" target="ARPC1B">
      <data key="d3">a</data>
    </edge>
    <edge source="PTK2" target="ARPC5L">
      <data key="d3">a</data>
    </edge>
    <edge source="PTK2" target="ROCK1">
      <data key="d3">i</data>
    </edge>
    <edge source="PTK2" target="GSK3B">
      <data key="d3">i</data>
    </edge>
    <edge source="PTK2" target="GIT1">
      <data key="d3">a</data>
    </edge>
    <edge source="PTK2" target="ARHGEF7">
      <data key="d3">a</data>
    </edge>
    <edge source="PTK2" target="PAK4">
      <data key="d3">a</data>
    </edge>
    <edge source="PTK2" target="PDPK1">
      <data key="d3">a</data>
    </edge>
    <edge source="PTK2" target="PAK2">
      <data key="d3">a</data>
    </edge>
    <edge source="PTK2" target="ATF2">
      <data key="d3">a</data>
    </edge>
    <edge source="MAP4K4" target="MAP3K1">
      <data key="d4">orange</data>
      <data key="d5">phosphorylation</data>
      <data key="d3">a</data>
      <data key="d6">PPrel</data>
    </edge>
    <edge source="LIMK1" target="CFL1">
      <data key="d3">i</data>
    </edge>
    <edge source="BIRC2" target="RIPK1">
      <data key="d3">a</data>
    </edge>
    <edge source="BIRC2" target="TAB2">
      <data key="d3">i</data>
    </edge>
    <edge source="BIRC2" target="MAP3K7">
      <data key="d3">i</data>
    </edge>
    <edge source="BIRC2" target="BTK">
      <data key="d3">i</data>
    </edge>
    <edge source="PRKAA1" target="SOS1">
      <data key="d3">i</data>
    </edge>
    <edge source="PRKAA1" target="TSC2">
      <data key="d3">a</data>
    </edge>
    <edge source="PRKAA1" target="IRS1">
      <data key="d3">a</data>
    </edge>
    <edge source="PRKAA1" target="TSC1">
      <data key="d3">a</data>
    </edge>
    <edge source="PRKAA1" target="MTOR">
      <data key="d3">i</data>
    </edge>
    <edge source="PRKAA1" target="BRAF">
      <data key="d3">a</data>
    </edge>
    <edge source="PRKAA1" target="TELO2">
      <data key="d3">a</data>
    </edge>
    <edge source="PRKAA1" target="EIF4EBP1">
      <data key="d3">a</data>
    </edge>
    <edge source="PRKAA1" target="RICTOR">
      <data key="d3">i</data>
    </edge>
    <edge source="PRKAA1" target="RAF1">
      <data key="d3">a</data>
    </edge>
    <edge source="PRKAA1" target="EIF4B">
      <data key="d3">i</data>
    </edge>
    <edge source="RIPK1" target="CEBPB">
      <data key="d3">a</data>
    </edge>
    <edge source="RIPK1" target="TAB2">
      <data key="d3">a</data>
    </edge>
    <edge source="RIPK1" target="MAP3K7">
      <data key="d4">green</data>
      <data key="d5">activation</data>
      <data key="d3">a</data>
      <data key="d6">PPrel</data>
    </edge>
    <edge source="RIPK1" target="CREB1">
      <data key="d3">a</data>
    </edge>
    <edge source="RIPK1" target="RIPK3">
      <data key="d4">purple</data>
      <data key="d5">binding/association</data>
      <data key="d3">a</data>
      <data key="d6">PPrel</data>
    </edge>
    <edge source="RIPK1" target="IKBKG">
      <data key="d4">green</data>
      <data key="d5">activation</data>
      <data key="d3">a</data>
      <data key="d6">PPrel</data>
    </edge>
    <edge source="RIPK1" target="ATF2">
      <data key="d3">a</data>
    </edge>
    <edge source="MAP2K2" target="STMN1">
      <data key="d3">a</data>
    </edge>
    <edge source="MAP2K2" target="MKNK2">
      <data key="d3">a</data>
    </edge>
    <edge source="MAP2K2" target="LIMK1">
      <data key="d3">i</data>
    </edge>
    <edge source="MAP2K2" target="ROCK1">
      <data key="d3">i</data>
    </edge>
    <edge source="MAP2K2" target="RICTOR">
      <data key="d3">i</data>
    </edge>
    <edge source="MAP2K2" target="TSC2">
      <data key="d3">i</data>
    </edge>
    <edge source="MAP2K2" target="TSC1">
      <data key="d3">i</data>
    </edge>
    <edge source="MAP2K2" target="SLC9A1">
      <data key="d3">i</data>
    </edge>
    <edge source="MAP2K2" target="RAF1">
      <data key="d3">a</data>
    </edge>
    <edge source="MAP2K2" target="PPP1R12A">
      <data key="d3">a</data>
    </edge>
    <edge source="MAP2K2" target="PPP1R12C">
      <data key="d3">a</data>
    </edge>
    <edge source="MAP2K2" target="MYC">
      <data key="d3">a</data>
    </edge>
    <edge source="MAP2K2" target="PIKFYVE">
      <data key="d3">i</data>
    </edge>
    <edge source="MAP2K2" target="MTOR">
      <data key="d3">i</data>
    </edge>
    <edge source="MAP2K2" target="CFL1">
      <data key="d3">a</data>
    </edge>
    <edge source="MAP2K2" target="TELO2">
      <data key="d3">a</data>
    </edge>
    <edge source="MAP2K2" target="EIF4B">
      <data key="d3">i</data>
    </edge>
    <edge source="MAP2K2" target="RPS6KA1">
      <data key="d3">a</data>
    </edge>
    <edge source="MAP2K2" target="EIF4E2">
      <data key="d3">a</data>
    </edge>
    <edge source="MAP2K2" target="MYL12B">
      <data key="d3">i</data>
    </edge>
    <edge source="MAP2K2" target="SOS1">
      <data key="d3">i</data>
    </edge>
    <edge source="MAP2K2" target="ACTN4">
      <data key="d3">i</data>
    </edge>
    <edge source="MAP2K2" target="IRS1">
      <data key="d3">a</data>
    </edge>
    <edge source="MAP2K2" target="EIF4EBP1">
      <data key="d3">a</data>
    </edge>
    <edge source="MAP2K2" target="BRAF">
      <data key="d3">a</data>
    </edge>
    <edge source="ARHGAP5" target="PXN">
      <data key="d3">i</data>
    </edge>
    <edge source="ARHGAP5" target="ACTB">
      <data key="d3">i</data>
    </edge>
    <edge source="ARHGAP5" target="PTK2">
      <data key="d3">i</data>
    </edge>
    <edge source="ARHGAP5" target="ROCK1">
      <data key="d3">i</data>
    </edge>
    <edge source="ARHGAP5" target="MYL12B">
      <data key="d3">i</data>
    </edge>
    <edge source="RPTOR" target="EIF4EBP1">
      <data key="d4">red</data>
      <data key="d5">inhibition/phosphorylation</data>
      <data key="d3">i</data>
      <data key="d6">PPrel</data>
    </edge>
    <edge source="DVL3" target="GSK3B">
      <data key="d3">i</data>
    </edge>
    <edge source="CXCR4" target="NCF2">
      <data key="d3">a</data>
    </edge>
    <edge source="CXCR4" target="PTK2">
      <data key="d3">a</data>
    </edge>
    <edge source="CXCR4" target="DOCK2">
      <data key="d3">a</data>
    </edge>
    <edge source="CXCR4" target="LIMK1">
      <data key="d3">a</data>
    </edge>
    <edge source="CXCR4" target="ITGA4">
      <data key="d3">a</data>
    </edge>
    <edge source="CXCR4" target="IKBKB">
      <data key="d3">i</data>
    </edge>
    <edge source="CXCR4" target="PLCG2">
      <data key="d3">i</data>
    </edge>
    <edge source="CXCR4" target="PTK2B">
      <data key="d4">cyan</data>
      <data key="d5">indirect effect</data>
      <data key="d3">a</data>
      <data key="d6">PPrel</data>
    </edge>
    <edge source="CXCR4" target="IKBKG">
      <data key="d3">i</data>
    </edge>
    <edge source="CXCR4" target="RAF1">
      <data key="d3">i</data>
    </edge>
    <edge source="CXCR4" target="IQGAP1">
      <data key="d3">i</data>
    </edge>
    <edge source="CXCR4" target="IQGAP3">
      <data key="d3">i</data>
    </edge>
    <edge source="CXCR4" target="STAT3">
      <data key="d3">a</data>
    </edge>
    <edge source="CXCR4" target="SLC9A1">
      <data key="d3">a</data>
    </edge>
    <edge source="CXCR4" target="ARHGEF6">
      <data key="d3">i</data>
    </edge>
    <edge source="CXCR4" target="ARHGEF7">
      <data key="d3">i</data>
    </edge>
    <edge source="CXCR4" target="ARHGEF1">
      <data key="d3">a</data>
    </edge>
    <edge source="CXCR4" target="TIAM1">
      <data key="d3">i</data>
    </edge>
    <edge source="CXCR4" target="PXN">
      <data key="d3">a</data>
    </edge>
    <edge source="CXCR4" target="SIPA1">
      <data key="d3">i</data>
    </edge>
    <edge source="CXCR4" target="NFKB1">
      <data key="d3">a</data>
    </edge>
    <edge source="CXCR4" target="LYN">
      <data key="d3">a</data>
    </edge>
    <edge source="CXCR4" target="PPP1R12A">
      <data key="d3">i</data>
    </edge>
    <edge source="CXCR4" target="GIT1">
      <data key="d3">i</data>
    </edge>
    <edge source="CXCR4" target="SHC1">
      <data key="d3">a</data>
    </edge>
    <edge source="CXCR4" target="PIKFYVE">
      <data key="d3">a</data>
    </edge>
    <edge source="CXCR4" target="PPP1R12C">
      <data key="d3">i</data>
    </edge>
    <edge source="CXCR4" target="PRKCD">
      <data key="d3">i</data>
    </edge>
    <edge source="CXCR4" target="CFL1">
      <data key="d3">i</data>
    </edge>
    <edge source="CXCR4" target="ACTN4">
      <data key="d3">a</data>
    </edge>
    <edge source="CXCR4" target="WAS">
      <data key="d3">i</data>
    </edge>
    <edge source="CXCR4" target="DIAPH1">
      <data key="d3">a</data>
    </edge>
    <edge source="CXCR4" target="MYL12B">
      <data key="d3">a</data>
    </edge>
    <edge source="CXCR4" target="SOS1">
      <data key="d3">a</data>
    </edge>
    <edge source="CXCR4" target="AKT1">
      <data key="d3">i</data>
    </edge>
    <edge source="CXCR4" target="ARPC1B">
      <data key="d3">i</data>
    </edge>
    <edge source="CXCR4" target="AFDN">
      <data key="d3">a</data>
    </edge>
    <edge source="CXCR4" target="GSK3A">
      <data key="d3">a</data>
    </edge>
    <edge source="CXCR4" target="ROCK1">
      <data key="d3">a</data>
    </edge>
    <edge source="CXCR4" target="GSK3B">
      <data key="d3">a</data>
    </edge>
    <edge source="CXCR4" target="STAT5B">
      <data key="d3">a</data>
    </edge>
    <edge source="CXCR4" target="GNG5">
      <data key="d3">i</data>
    </edge>
    <edge source="CXCR4" target="BRAF">
      <data key="d3">i</data>
    </edge>
    <edge source="CXCR4" target="PAK4">
      <data key="d3">i</data>
    </edge>
    <edge source="CXCR4" target="ACTB">
      <data key="d3">a</data>
    </edge>
    <edge source="CXCR4" target="ARPC5L">
      <data key="d3">i</data>
    </edge>
    <edge source="CXCR4" target="ELMO1">
      <data key="d3">a</data>
    </edge>
    <edge source="CXCR4" target="PAK2">
      <data key="d3">i</data>
    </edge>
    <edge source="ARHGAP35" target="PTK2">
      <data key="d3">i</data>
    </edge>
    <edge source="ARHGAP35" target="LIMK1">
      <data key="d3">i</data>
    </edge>
    <edge source="ARHGAP35" target="IQGAP1">
      <data key="d3">a</data>
    </edge>
    <edge source="ARHGAP35" target="IQGAP3">
      <data key="d3">a</data>
    </edge>
    <edge source="ARHGAP35" target="SLC9A1">
      <data key="d3">i</data>
    </edge>
    <edge source="ARHGAP35" target="ARHGEF6">
      <data key="d3">a</data>
    </edge>
    <edge source="ARHGAP35" target="ARHGEF7">
      <data key="d3">a</data>
    </edge>
    <edge source="ARHGAP35" target="PXN">
      <data key="d3">i</data>
    </edge>
    <edge source="ARHGAP35" target="PPP1R12C">
      <data key="d3">a</data>
    </edge>
    <edge source="ARHGAP35" target="PPP1R12A">
      <data key="d3">a</data>
    </edge>
    <edge source="ARHGAP35" target="DIAPH1">
      <data key="d3">i</data>
    </edge>
    <edge source="ARHGAP35" target="PIKFYVE">
      <data key="d3">i</data>
    </edge>
    <edge source="ARHGAP35" target="CFL1">
      <data key="d3">a</data>
    </edge>
    <edge source="ARHGAP35" target="MYL12B">
      <data key="d3">i</data>
    </edge>
    <edge source="ARHGAP35" target="ACTN4">
      <data key="d3">i</data>
    </edge>
    <edge source="ARHGAP35" target="ARPC1B">
      <data key="d3">a</data>
    </edge>
    <edge source="ARHGAP35" target="ARPC5L">
      <data key="d3">a</data>
    </edge>
    <edge source="ARHGAP35" target="ROCK1">
      <data key="d3">i</data>
    </edge>
    <edge source="ARHGAP35" target="GIT1">
      <data key="d3">a</data>
    </edge>
    <edge source="ARHGAP35" target="PAK4">
      <data key="d3">a</data>
    </edge>
    <edge source="ARHGAP35" target="ACTB">
      <data key="d3">i</data>
    </edge>
    <edge source="ARHGAP35" target="PAK2">
      <data key="d3">a</data>
    </edge>
    <edge source="ITGB7" target="PTK2">
      <data key="d3">a</data>
    </edge>
    <edge source="ITGB7" target="CRKL">
      <data key="d3">a</data>
    </edge>
    <edge source="ITGB7" target="LIMK1">
      <data key="d3">i</data>
    </edge>
    <edge source="ITGB7" target="CRK">
      <data key="d3">a</data>
    </edge>
    <edge source="ITGB7" target="IQGAP1">
      <data key="d3">a</data>
    </edge>
    <edge source="ITGB7" target="IQGAP3">
      <data key="d3">a</data>
    </edge>
    <edge source="ITGB7" target="SLC9A1">
      <data key="d3">i</data>
    </edge>
    <edge source="ITGB7" target="ARHGEF6">
      <data key="d3">a</data>
    </edge>
    <edge source="ITGB7" target="ARHGEF7">
      <data key="d3">a</data>
    </edge>
    <edge source="ITGB7" target="PPP1R12A">
      <data key="d3">a</data>
    </edge>
    <edge source="ITGB7" target="PPP1R12C">
      <data key="d3">a</data>
    </edge>
    <edge source="ITGB7" target="GIT1">
      <data key="d3">a</data>
    </edge>
    <edge source="ITGB7" target="DIAPH1">
      <data key="d3">i</data>
    </edge>
    <edge source="ITGB7" target="PIKFYVE">
      <data key="d3">i</data>
    </edge>
    <edge source="ITGB7" target="CFL1">
      <data key="d3">a</data>
    </edge>
    <edge source="ITGB7" target="MYL12B">
      <data key="d3">i</data>
    </edge>
    <edge source="ITGB7" target="ACTN4">
      <data key="d3">i</data>
    </edge>
    <edge source="ITGB7" target="ARPC1B">
      <data key="d3">a</data>
    </edge>
    <edge source="ITGB7" target="ARPC5L">
      <data key="d3">a</data>
    </edge>
    <edge source="ITGB7" target="ROCK1">
      <data key="d3">i</data>
    </edge>
    <edge source="ITGB7" target="ARHGAP35">
      <data key="d3">a</data>
    </edge>
    <edge source="ITGB7" target="PAK4">
      <data key="d3">a</data>
    </edge>
    <edge source="ITGB7" target="PAK2">
      <data key="d3">a</data>
    </edge>
    <edge source="PRKCD" target="IKBKB">
      <data key="d3">a</data>
    </edge>
    <edge source="PRKCD" target="AKT1">
      <data key="d3">a</data>
    </edge>
    <edge source="PRKCD" target="PTK2B">
      <data key="d3">a</data>
    </edge>
    <edge source="PRKCD" target="IKBKG">
      <data key="d3">a</data>
    </edge>
    <edge source="PRKCD" target="RELB">
      <data key="d3">i</data>
    </edge>
    <edge source="PRKCD" target="NFKB1">
      <data key="d3">i</data>
    </edge>
    <edge source="PRKCG" target="SPHK2">
      <data key="d3">a</data>
    </edge>
    <edge source="PRKCG" target="PTK2">
      <data key="d3">a</data>
    </edge>
    <edge source="PRKCG" target="MKNK2">
      <data key="d3">i</data>
    </edge>
    <edge source="PRKCG" target="RRAS2">
      <data key="d3">a</data>
    </edge>
    <edge source="PRKCG" target="GAPDH">
      <data key="d3">i</data>
    </edge>
    <edge source="PRKCG" target="MAP2K2">
      <data key="d3">i</data>
    </edge>
    <edge source="PRKCG" target="ARAF">
      <data key="d3">a</data>
    </edge>
    <edge source="PRKCG" target="RAF1">
      <data key="d3">a</data>
    </edge>
    <edge source="PRKCG" target="TFRC">
      <data key="d3">i</data>
    </edge>
    <edge source="PRKCG" target="MAP3K1">
      <data key="d3">a</data>
    </edge>
    <edge source="PRKCG" target="PFKP">
      <data key="d3">i</data>
    </edge>
    <edge source="PRKCG" target="PFKL">
      <data key="d3">i</data>
    </edge>
    <edge source="PRKCG" target="PXN">
      <data key="d3">a</data>
    </edge>
    <edge source="PRKCG" target="LDHA">
      <data key="d3">i</data>
    </edge>
    <edge source="PRKCG" target="LDHB">
      <data key="d3">i</data>
    </edge>
    <edge source="PRKCG" target="PGK1">
      <data key="d3">i</data>
    </edge>
    <edge source="PRKCG" target="PDHA1">
      <data key="d3">a</data>
    </edge>
    <edge source="PRKCG" target="ENO1">
      <data key="d3">i</data>
    </edge>
    <edge source="PRKCG" target="MTOR">
      <data key="d3">i</data>
    </edge>
    <edge source="PRKCG" target="ALDOA">
      <data key="d3">i</data>
    </edge>
    <edge source="PRKCG" target="EGLN1">
      <data key="d3">i</data>
    </edge>
    <edge source="PRKCG" target="EIF4E2">
      <data key="d3">i</data>
    </edge>
    <edge source="PRKCG" target="AKT1">
      <data key="d3">i</data>
    </edge>
    <edge source="PRKCG" target="PFKFB3">
      <data key="d3">i</data>
    </edge>
    <edge source="PRKCG" target="SLC2A1">
      <data key="d3">i</data>
    </edge>
    <edge source="PRKCG" target="EIF4EBP1">
      <data key="d3">a</data>
    </edge>
    <edge source="PRKCG" target="BRAF">
      <data key="d3">a</data>
    </edge>
    <edge source="IL1RAP" target="MAP3K7">
      <data key="d3">a</data>
    </edge>
    <edge source="IL1RAP" target="IRAK4">
      <data key="d3">a</data>
    </edge>
    <edge source="PPP2R5E" target="BRCA1">
      <data key="d3">i</data>
    </edge>
    <edge source="PPP2R5E" target="TP53">
      <data key="d3">a</data>
    </edge>
    <edge source="PPP2R5E" target="RBL2">
      <data key="d3">a</data>
    </edge>
    <edge source="PPP2R5E" target="TSC2">
      <data key="d3">a</data>
    </edge>
    <edge source="PPP2R5E" target="CREB1">
      <data key="d3">i</data>
    </edge>
    <edge source="PPP2R5E" target="GSK3B">
      <data key="d3">a</data>
    </edge>
    <edge source="PPP2R5E" target="IKBKB">
      <data key="d3">i</data>
    </edge>
    <edge source="PPP2R5E" target="AKT1">
      <data key="d3">i</data>
    </edge>
    <edge source="PPP2R5E" target="BAD">
      <data key="d3">a</data>
    </edge>
    <edge source="PPP2R5E" target="IKBKG">
      <data key="d3">i</data>
    </edge>
    <edge source="PPP2R5E" target="NFKB1">
      <data key="d3">i</data>
    </edge>
    <edge source="PPP2R5E" target="TSC1">
      <data key="d3">a</data>
    </edge>
    <edge source="PPP2R5E" target="RAF1">
      <data key="d3">a</data>
    </edge>
    <edge source="PPP2R5E" target="ATF2">
      <data key="d3">i</data>
    </edge>
    <edge source="PAK2" target="MYL12B">
      <data key="d3">i</data>
    </edge>
    <edge source="PAK2" target="MAP3K2">
      <data key="d3">a</data>
    </edge>
    <edge source="PAK2" target="ARHGEF7">
      <data key="d3">a</data>
    </edge>
    <edge source="PAK2" target="LIMK1">
      <data key="d3">a</data>
    </edge>
    <edge source="PAK2" target="ARHGEF6">
      <data key="d3">a</data>
    </edge>
    <edge source="PAK2" target="CFL1">
      <data key="d3">i</data>
    </edge>
    <edge source="RIPK3" target="DNM1L">
      <data key="d3">a</data>
    </edge>
    <edge source="TAB2" target="MAP3K7">
      <data key="d4">green</data>
      <data key="d5">activation</data>
      <data key="d3">a</data>
      <data key="d6">PPrel</data>
    </edge>
    <edge source="ROCK1" target="MYL12B">
      <data key="d3">a</data>
    </edge>
    <edge source="ROCK1" target="PIKFYVE">
      <data key="d3">a</data>
    </edge>
    <edge source="ROCK1" target="LIMK1">
      <data key="d3">a</data>
    </edge>
    <edge source="ROCK1" target="PPP1R12A">
      <data key="d3">i</data>
    </edge>
    <edge source="ROCK1" target="CFL1">
      <data key="d3">i</data>
    </edge>
    <edge source="ROCK1" target="PPP1R12C">
      <data key="d3">i</data>
    </edge>
    <edge source="ROCK1" target="ACTN4">
      <data key="d3">a</data>
    </edge>
    <edge source="ROCK1" target="ACTB">
      <data key="d3">a</data>
    </edge>
    <edge source="ROCK1" target="SLC9A1">
      <data key="d3">a</data>
    </edge>
    <edge source="EZR" target="NCF2">
      <data key="d3">a</data>
    </edge>
    <edge source="EZR" target="PTK2">
      <data key="d3">a</data>
    </edge>
    <edge source="EZR" target="MYL12B">
      <data key="d3">a</data>
    </edge>
    <edge source="EZR" target="PRKCA">
      <data key="d3">a</data>
    </edge>
    <edge source="EZR" target="ROCK1">
      <data key="d3">a</data>
    </edge>
    <edge source="EZR" target="PRKCG">
      <data key="d3">a</data>
    </edge>
    <edge source="EZR" target="PLCG2">
      <data key="d3">a</data>
    </edge>
    <edge source="EZR" target="PTK2B">
      <data key="d3">a</data>
    </edge>
    <edge source="EZR" target="PXN">
      <data key="d3">a</data>
    </edge>
    <edge source="EZR" target="ACTB">
      <data key="d3">a</data>
    </edge>
    <edge source="MAP3K11" target="NFATC1">
      <data key="d3">i</data>
    </edge>
    <edge source="MAP3K11" target="NFATC3">
      <data key="d3">i</data>
    </edge>
    <edge source="MAP3K11" target="TP53">
      <data key="d3">a</data>
    </edge>
    <edge source="MAP3K11" target="CRKL">
      <data key="d3">a</data>
    </edge>
    <edge source="MAP3K11" target="MAP3K1">
      <data key="d3">a</data>
    </edge>
    <edge source="MAP3K11" target="CRK">
      <data key="d3">a</data>
    </edge>
    <edge source="MAP3K12" target="NFATC1">
      <data key="d3">i</data>
    </edge>
    <edge source="MAP3K12" target="NFATC3">
      <data key="d3">i</data>
    </edge>
    <edge source="MAP3K12" target="TP53">
      <data key="d3">a</data>
    </edge>
    <edge source="MAP3K12" target="CRKL">
      <data key="d3">a</data>
    </edge>
    <edge source="MAP3K12" target="MAP3K1">
      <data key="d3">a</data>
    </edge>
    <edge source="MAP3K12" target="CRK">
      <data key="d3">a</data>
    </edge>
    <edge source="PTPRC" target="CD22">
      <data key="d4">purple</data>
      <data key="d5">binding/association</data>
      <data key="d3">a</data>
      <data key="d6">PPrel</data>
    </edge>
    <edge source="BRAF" target="STMN1">
      <data key="d3">a</data>
    </edge>
    <edge source="BRAF" target="MKNK2">
      <data key="d3">a</data>
    </edge>
    <edge source="BRAF" target="LIMK1">
      <data key="d3">i</data>
    </edge>
    <edge source="BRAF" target="ROCK1">
      <data key="d3">i</data>
    </edge>
    <edge source="BRAF" target="MAP2K2">
      <data key="d4">orange</data>
      <data key="d5">phosphorylation</data>
      <data key="d3">a</data>
      <data key="d6">PPrel</data>
    </edge>
    <edge source="BRAF" target="RICTOR">
      <data key="d3">i</data>
    </edge>
    <edge source="BRAF" target="TSC2">
      <data key="d3">i</data>
    </edge>
    <edge source="BRAF" target="TSC1">
      <data key="d3">i</data>
    </edge>
    <edge source="BRAF" target="SLC9A1">
      <data key="d3">i</data>
    </edge>
    <edge source="BRAF" target="RAF1">
      <data key="d3">a</data>
    </edge>
    <edge source="BRAF" target="PPP1R12A">
      <data key="d3">a</data>
    </edge>
    <edge source="BRAF" target="PPP1R12C">
      <data key="d3">a</data>
    </edge>
    <edge source="BRAF" target="MYC">
      <data key="d3">a</data>
    </edge>
    <edge source="BRAF" target="PIKFYVE">
      <data key="d3">i</data>
    </edge>
    <edge source="BRAF" target="MTOR">
      <data key="d3">i</data>
    </edge>
    <edge source="BRAF" target="CFL1">
      <data key="d3">a</data>
    </edge>
    <edge source="BRAF" target="TELO2">
      <data key="d3">a</data>
    </edge>
    <edge source="BRAF" target="EIF4B">
      <data key="d3">i</data>
    </edge>
    <edge source="BRAF" target="RPS6KA1">
      <data key="d3">a</data>
    </edge>
    <edge source="BRAF" target="MYL12B">
      <data key="d3">i</data>
    </edge>
    <edge source="BRAF" target="SOS1">
      <data key="d3">i</data>
    </edge>
    <edge source="BRAF" target="ACTN4">
      <data key="d3">i</data>
    </edge>
    <edge source="BRAF" target="IRS1">
      <data key="d3">a</data>
    </edge>
    <edge source="BRAF" target="EIF4EBP1">
      <data key="d3">a</data>
    </edge>
    <edge source="SSH2" target="CFL1">
      <data key="d3">i</data>
    </edge>
    <edge source="PPP3CB" target="NFATC1">
      <data key="d3">a</data>
    </edge>
    <edge source="PPP3CB" target="NFATC2">
      <data key="d3">a</data>
    </edge>
    <edge source="PPP3CB" target="NFATC3">
      <data key="d3">a</data>
    </edge>
    <edge source="PPP3CB" target="NFATC4">
      <data key="d3">a</data>
    </edge>
    <edge source="CD19" target="BRCA1">
      <data key="d3">a</data>
    </edge>
    <edge source="CD19" target="TP53">
      <data key="d3">i</data>
    </edge>
    <edge source="CD19" target="RBL2">
      <data key="d3">i</data>
    </edge>
    <edge source="CD19" target="RAF1">
      <data key="d3">i</data>
    </edge>
    <edge source="CD19" target="CREB1">
      <data key="d3">a</data>
    </edge>
    <edge source="CD19" target="GSK3B">
      <data key="d3">i</data>
    </edge>
    <edge source="CD19" target="IKBKB">
      <data key="d3">a</data>
    </edge>
    <edge source="CD19" target="AKT1">
      <data key="d3">a</data>
    </edge>
    <edge source="CD19" target="BAD">
      <data key="d3">i</data>
    </edge>
    <edge source="CD19" target="IKBKG">
      <data key="d3">a</data>
    </edge>
    <edge source="CD19" target="NFKB1">
      <data key="d3">a</data>
    </edge>
    <edge source="CD19" target="PDPK1">
      <data key="d3">a</data>
    </edge>
    <edge source="CD19" target="TSC1">
      <data key="d3">i</data>
    </edge>
    <edge source="CD19" target="TSC2">
      <data key="d3">i</data>
    </edge>
    <edge source="CD19" target="ATF2">
      <data key="d3">a</data>
    </edge>
  </graph>
</graphml>
