# Supplementary material for: Cyclosporine A Modulates LSP1 Protein Levels in Human B Cells to Attenuate B Cell Migration at Low O2 Levels
Source: Life (Basel). 2022 Aug 22;12(8):1284. doi: 10.3390/life12081284 (PMC9410508; doi:10.3390/life12081284)
Supplement: Supplementary file 1 [file life-12-01284-s001.zip › Supplementary_File_S2_BONITA_Importance_Scores.csv]

Node/Gene Name	BONITA Importance Score
GRK5	1
CXCR4	0.83
SYK	0.63
STAT3	0.51
PLCG2	0.38
CD19	0.34
PDPK1	0.34
BLNK	0.33
MTOR	0.3
CSNK2B	0.29
PRKCG	0.27
PHLPP1	0.27
MAP2K2	0.27
LSP1	0.26
SLC9A1	0.25
MAP3K1	0.25
MAP4K4	0.25
CSF2RB	0.25
AKT1	0.24
ARNT	0.24
ITGA4	0.23
LYN	0.23
CAMK2D	0.22
EZR	0.22
STAT5A	0.21
PTK2	0.2
RRAS2	0.18
RIPK1	0.18
CRK	0.17
MAP4K1	0.17
BRAF	0.16
BIRC2	0.15
RAF1	0.15
RELB	0.15
MAP3K11	0.14
MAP3K7	0.14
ITGB7	0.14
PAK2	0.13
ARHGEF7	0.13
EP300	0.13
IRS1	0.12
STK11	0.12
PTK2B	0.12
PRKCA	0.11
ARAF	0.11
NFKB1	0.1
ARHGEF6	0.1
EGLN1	0.1
PPP3CB	0.1
HSP90AB1	0.09
APC	0.09
ARHGAP35	0.09
FGD3	0.09
GRK2	0.08
CRKL	0.08
PAK4	0.08
RPS6KA1	0.08
ROCK1	0.07
TSC2	0.06
RICTOR	0.06
RIPK3	0.06
GSK3B	0.06
IL4R	0.06
MAP3K5	0.06
TELO2	0.06
BTK	0.05
TIAM1	0.05
RPS6KB1	0.04
RPTOR	0.04
NF1	0.04
PTPN7	0.04
IKBKB	0.03
IFNAR2	0.03
SOS1	0.03
HSP90AA1	0.03
PPP2R5C	0.03
ARHGEF1	0.03
ENO1	0.03
TAB2	0.03
MEF2C	0.03
ARPC5L	0.03
NCF2	0.03
IRAK4	0.03
CREB1	0.03
PRKAA1	0.03
PXN	0.03
HSPB1	0.03
STAT5B	0.03
GSK3A	0.03
XIAP	0.03
LDHB	0.03
NFATC3	0.03
DOCK2	0.03
ELMO1	0.03
GIT1	0.03
DNM1L	0.03
CEBPB	0.03
CYLD	0.03
SLC2A1	0.03
ACTB	0.03
GYS1	0.03
ITPR1	0.03
IQGAP3	0.03
STMN1	0.03
FLNA	0.03
NFATC2	0.03
EIF4E2	0.03
SIPA1	0.03
PPP1R12A	0.03
PIKFYVE	0.03
ITPR3	0.03
LIMK1	0.03
MAPKAP1	0.03
LPIN2	0.03
PKN2	0.03
TP53	0.03
BRCA1	0.03
GAPDH	0.03
NFATC4	0.03
TFRC	0.03
PDHA1	0.03
EIF4B	0.03
ACTN4	0.03
MKNK2	0.03
RPS6	0.03
PGK1	0.03
AKT1S1	0.03
CDC25B	0.03
MYL12B	0.03
PKN1	0.03
CLIP1	0.03
LPIN1	0.03
IKBKE	0.03
BAD	0.03
EIF4EBP1	0.03
MAP3K2	0.03
PFKP	0.03
ULK1	0.03
MYC	0.03
AFDN	0.03
PFKL	0.03
SPHK2	0.03
LDHA	0.03
GNG5	0.03
IQGAP1	0.03
FLNB	0.03
ALDOA	0.03
ATF2	0.03
WAS	0.03
SHC1	0.03
PRKCD	0.03
PFKFB3	0.03
CFL1	0.03
PPP1R12C	0.03
DIAPH1	0.03
TTI1	0.03
PTPN11	0.03
ARPC1B	0.03
PPP2R5D	0.03
